# Supplementary material for: Quality assurance of non-coplanar, volumetric-modulated arc therapy employing a C-arm linear accelerator, featuring continuous patient couch rotation
Source: Radiat Oncol. 2019 Apr 11;14:62. doi: 10.1186/s13014-019-1264-6 (PMC6458733; doi:10.1186/s13014-019-1264-6)
Supplement: Supplementary file 2 — The dataset supporting our findings. (XLSX 3027 kb) [file 13014_2019_1264_MOESM2_ESM.xlsx]

## Sheet: Winston-Lutz test_EPID
All trajectory						Trajectory 1
Error [mm]	Mean absolute error	2SD	Max	Min		Error [mm]	Mean absolute error	2SD	Max	Min
Cross-Plane (X)	0.159743	0.240369	0.670584	1.74937e-05		Cross-Plane (X)	0.158351	0.11984	0.602894	0.000133996
In-Plane (Y)	0.172806	0.258184	0.789057	1.21445e-05		In-Plane (Y)	0.179311	0.128612	0.612471	0.000179469
Two-dimension (2D)	0.260951	0.271244	0.805652	0.00137771		Two-dimension (2D)	0.265541	0.132733	0.67175	0.0151915
Trajectory	Gantry angle[°]	Abs. Dev. X[mm]	Abs. Dev. Y [mm]	Abs Dev. 2D [mm]		Trajectory 2
1	182	0.165194	0.217186	0.272871		Error [mm]	Mean absolute error	2SD	Max	Min
1	182	0.0133501	0.3745	0.374738		Cross-Plane (X)	0.157619	0.115851	0.638076	0.000275862
1	183	0.0555502	0.382761	0.386771		In-Plane (Y)	0.161559	0.119678	0.615081	0.00146566
1	184	0.00318575	0.20963	0.209654		Two-dimension (2D)	0.250998	0.125257	0.681451	0.00272362
1	184	0.237343	0.391227	0.457592
1	185	0.206055	0.192004	0.281645		Trajectory 3
1	186	0.0722789	0.173357	0.187821		Error [mm]	Mean absolute error	2SD	Max	Min
1	186	0.183114	0.363488	0.407006		Cross-Plane (X)	0.152603	0.11425	0.56624	0.000282065
1	187	0.0247633	0.0793819	0.0831547		In-Plane (Y)	0.178311	0.134766	0.789057	0.000198466
1	188	0.2135	0.11551	0.242745		Two-dimension (2D)	0.258652	0.139272	0.805652	0.00843517
1	188	0.195441	0.081647	0.211809
1	189	0.379928	0.493517	0.62282		Trajectory 4
1	190	0.215021	0.411616	0.464394		Error [mm]	Mean absolute error	2SD	Max	Min
1	190	0.368994	0.0760334	0.376746		Cross-Plane (X)	0.164556	0.121283	0.625297	0.000287543
1	191	0.263748	0.184264	0.32174		In-Plane (Y)	0.175142	0.132902	0.68881	0.000126697
1	192	0.0150949	0.118051	0.119012		Two-dimension (2D)	0.265712	0.139724	0.751697	0.00166195
1	192	0.0449706	0.292017	0.29546
1	193	0.252125	0.23752	0.346386		Trajectory 5
1	194	0.199123	0.38654	0.434814		Error [mm]	Mean absolute error	2SD	Max	Min
1	194	0.169078	0.373713	0.410181		Cross-Plane (X)	0.161264	0.124283	0.638837	0.000428809
1	195	0.539027	0.0380055	0.540365		In-Plane (Y)	0.173641	0.126124	0.696835	0.000241322
1	196	0.400791	0.348502	0.531119		Two-dimension (2D)	0.263312	0.134825	0.699073	0.00325299
1	196	0.111196	0.0250647	0.113985
1	197	0.356674	0.0829383	0.36619		Trajectory 6
1	198	0.127279	0.00766072	0.12751		Error [mm]	Mean absolute error	2SD	Max	Min
1	198	0.180995	0.17144	0.249301		Cross-Plane (X)	0.161335	0.119559	0.58667	1.74937e-05
1	199	0.150915	0.166916	0.225025		In-Plane (Y)	0.164948	0.126876	0.707041	0.000223756
1	200	0.228564	0.181252	0.291708		Two-dimension (2D)	0.25602	0.134471	0.72081	0.00885684
1	200	0.0513646	0.00382701	0.051507
1	201	0.183461	0.188115	0.262765		Trajectory 7
1	202	0.181079	0.116557	0.215349		Error [mm]	Mean absolute error	2SD	Max	Min
1	203	0.0839021	0.194079	0.211439		Cross-Plane (X)	0.162277	0.124426	0.670584	0.000196432
1	203	0.0786621	0.290795	0.301247		In-Plane (Y)	0.179729	0.135341	0.698967	1.21445e-05
1	204	0.193538	0.00627315	0.19364		Two-dimension (2D)	0.268342	0.142926	0.776026	0.00137771
1	205	0.207388	0.114189	0.236746
1	205	0.30994	0.0124344	0.31019
1	206	0.239603	0.331783	0.409255
1	207	0.11568	0.226918	0.254703
1	207	0.0555477	0.0686676	0.0883221
1	208	0.0468861	0.063836	0.0792044
1	209	0.0533666	0.0901864	0.104793
1	209	0.0645287	0.117651	0.134185
1	210	0.242316	0.234093	0.336923
1	211	0.119265	0.213614	0.244653
1	211	0.147367	0.113976	0.1863
1	212	0.0608149	0.0701414	0.0928346
1	213	0.423156	0.117202	0.439087
1	213	0.0286564	0.192011	0.194138
1	214	0.0394135	0.0954902	0.103304
1	215	0.257011	0.159012	0.302224
1	215	0.0749391	0.321895	0.330503
1	216	0.165791	0.11389	0.20114
1	217	0.236942	0.126046	0.268382
1	217	0.343971	0.25709	0.429432
1	218	0.384578	0.0203107	0.385114
1	219	0.0206693	0.116324	0.118146
1	219	0.131047	0.0649614	0.146265
1	220	0.209309	0.145021	0.25464
1	221	0.132386	0.0974124	0.164363
1	221	0.0210447	0.262868	0.263709
1	222	0.0767287	0.140802	0.160351
1	223	0.101712	0.0788988	0.128726
1	223	0.241787	0.195597	0.310997
1	224	0.112468	0.0975282	0.148865
1	225	0.343067	0.00774785	0.343154
1	225	0.221054	0.0557953	0.227986
1	226	0.157747	0.00913596	0.158011
1	227	0.0336876	0.0703351	0.0779864
1	227	0.0735699	0.237759	0.248882
1	228	0.114917	0.131172	0.17439
1	229	0.0586573	0.0449545	0.0739025
1	230	0.22831	0.107269	0.252254
1	230	0.0839202	0.17041	0.189953
1	231	0.105477	0.0878671	0.137281
1	232	0.00889972	0.0396439	0.0406305
1	232	0.0406862	0.171263	0.176029
1	233	0.00717092	0.125534	0.125739
1	234	0.0563229	0.0224189	0.0606208
1	234	0.000133996	0.196605	0.196605
1	235	0.131573	0.00638311	0.131727
1	236	0.115128	0.120791	0.166868
1	236	0.0751751	0.00475544	0.0753254
1	237	0.333222	0.223344	0.401147
1	238	0.173251	0.0264299	0.175255
1	238	0.0552077	0.240329	0.246589
1	239	0.201093	0.119485	0.233913
1	240	0.23451	0.0453458	0.238854
1	240	0.114242	0.125333	0.169587
1	241	0.278047	0.0453294	0.281718
1	242	0.031112	0.296663	0.29829
1	242	0.227684	0.147802	0.271451
1	243	0.0713648	0.339073	0.346502
1	244	0.116102	0.247518	0.273395
1	244	0.0438189	0.101858	0.110884
1	245	0.191256	0.1422	0.238327
1	246	0.126065	0.317655	0.341756
1	246	0.0585147	0.195306	0.203884
1	247	0.120078	0.193538	0.227763
1	248	0.279898	0.0152556	0.280313
1	248	0.0556095	0.149976	0.159954
1	249	0.156958	0.183522	0.241487
1	250	0.0737867	0.251076	0.261694
1	250	0.0943749	0.130781	0.161277
1	251	0.273877	0.125281	0.301171
1	252	0.178167	0.0465267	0.184142
1	252	0.0332854	0.255913	0.258069
1	253	0.0602353	0.0942784	0.111878
1	254	0.0917274	0.133365	0.161864
1	254	0.291923	0.0569764	0.297431
1	255	0.5345	0.0131493	0.534662
1	256	0.273441	0.0414407	0.276564
1	257	0.0479371	0.10263	0.113273
1	257	0.0537283	0.188879	0.196372
1	258	0.157624	0.0113647	0.158033
1	259	0.487978	0.0851212	0.495347
1	259	0.225856	0.0346483	0.228498
1	260	0.0997167	0.139682	0.171623
1	261	0.340515	0.29362	0.449626
1	261	0.223721	0.163547	0.277126
1	262	0.163562	0.317261	0.356941
1	263	0.0441071	0.112681	0.121006
1	263	0.0290422	0.118227	0.121742
1	264	0.321473	0.293241	0.435127
1	265	0.186791	0.397991	0.439645
1	265	0.331999	0.394575	0.515667
1	266	0.228209	0.0942212	0.246895
1	267	0.0097125	0.360485	0.360616
1	267	0.08486	0.0609187	0.104462
1	268	0.0331992	0.210821	0.213419
1	269	0.0962335	0.457879	0.467883
1	269	0.0546434	0.111253	0.123948
1	270	0.0686607	0.177245	0.190079
1	271	0.0335224	0.15143	0.155097
1	271	0.0690891	0.153819	0.168623
1	272	0.180524	0.47114	0.504541
1	273	0.195265	0.0919472	0.215831
1	273	0.271956	0.174119	0.322921
1	274	0.398185	0.0383237	0.400025
1	275	0.00209898	0.199423	0.199434
1	275	0.0232684	0.0170536	0.0288487
1	276	0.098065	0.0993092	0.139567
1	277	0.0802398	0.115053	0.140269
1	277	0.25582	0.0330013	0.25794
1	278	0.384115	0.153955	0.413819
1	279	0.210774	0.016438	0.211414
1	279	0.0184765	0.0436749	0.0474224
1	280	0.266225	0.298032	0.399623
1	281	0.0758155	0.0221761	0.0789922
1	281	0.148161	0.0297584	0.15112
1	282	0.20428	0.279042	0.345825
1	283	0.153913	0.00449113	0.153979
1	284	0.443414	0.120299	0.459443
1	284	0.105117	0.258283	0.278854
1	285	0.191547	0.101555	0.216803
1	286	0.17851	0.266768	0.320984
1	286	0.00877331	0.205725	0.205912
1	287	0.0915282	0.116916	0.148482
1	288	0.0910189	0.00261892	0.0910565
1	288	0.107063	0.333596	0.350355
1	289	0.114609	0.406714	0.422554
1	290	0.112152	0.296733	0.31722
1	290	0.292121	0.172744	0.339375
1	291	0.315356	0.172659	0.359528
1	291	0.445041	0.0069393	0.445095
1	292	0.0573253	0.336176	0.341028
1	293	0.230635	0.382776	0.44689
1	293	0.193695	0.0699659	0.205945
1	294	0.0362105	0.00488592	0.0365386
1	295	0.0088985	0.216523	0.216706
1	295	0.267595	0.146283	0.304969
1	296	0.182424	0.242376	0.303356
1	297	0.237909	0.150508	0.28152
1	297	0.253933	0.208563	0.328604
1	298	0.602894	0.25	0.652672
1	299	0.224734	0.188666	0.293428
1	299	0.203644	0.176869	0.269729
1	300	0.546233	0.190225	0.578408
1	301	0.111193	0.0855987	0.140325
1	301	0.151838	0.0562583	0.161925
1	302	0.129083	0.186136	0.226515
1	303	0.111504	0.00978572	0.111933
1	303	0.118347	0.0039997	0.118415
1	304	0.00974878	0.239385	0.239583
1	305	0.0732259	0.225311	0.236912
1	305	0.0261882	0.319529	0.320601
1	306	0.210115	0.112069	0.238134
1	307	0.00329704	0.612471	0.61248
1	307	0.044267	0.319913	0.322961
1	308	0.0995588	0.397827	0.410095
1	309	0.0360647	0.307577	0.309684
1	309	0.0815359	0.38659	0.395095
1	310	0.0570072	0.305422	0.310697
1	311	0.129638	0.262082	0.292392
1	311	0.305261	0.34977	0.464245
1	312	0.245928	0.291183	0.38114
1	313	0.14363	0.152576	0.209545
1	313	0.341477	0.231557	0.412584
1	314	0.200911	0.0742562	0.214195
1	315	0.113718	0.238623	0.264335
1	316	0.0362343	0.269794	0.272216
1	316	0.042493	0.193059	0.19768
1	317	0.00328636	0.263542	0.263563
1	318	0.0182505	0.418995	0.419393
1	318	0.090886	0.44172	0.450973
1	319	0.33817	0.223165	0.405169
1	320	0.158582	0.258399	0.30318
1	320	0.212811	0.0349107	0.215656
1	321	0.325233	0.140995	0.35448
1	322	0.0231426	0.492697	0.49324
1	322	0.371415	0.248848	0.447073
1	323	0.106502	0.544056	0.554382
1	324	0.170979	0.250174	0.303019
1	324	0.187714	0.0540511	0.195341
1	325	0.371904	0.403695	0.548892
1	326	0.0846338	0.244047	0.258305
1	326	0.0501825	0.0355894	0.0615214
1	327	0.217988	0.0393747	0.221516
1	328	0.0433648	0.174532	0.179839
1	328	0.0876022	0.0531844	0.102483
1	329	0.0317274	0.133397	0.137118
1	330	0.527493	0.093606	0.535734
1	330	0.173891	0.0440657	0.179387
1	331	0.152699	0.139715	0.206971
1	332	0.136515	0.28974	0.32029
1	332	0.00879695	0.432633	0.432722
1	333	0.194813	0.172928	0.260493
1	334	0.0653272	0.221521	0.230953
1	334	0.0705472	0.030527	0.0768688
1	335	0.311891	0.169684	0.355061
1	336	0.152101	0.156132	0.217973
1	336	0.0367668	0.00874028	0.0377914
1	337	0.412552	0.0284091	0.413529
1	338	0.151242	0.25317	0.294905
1	338	0.0595225	0.0283579	0.0659326
1	339	0.102476	0.0847758	0.132997
1	340	0.282778	0.247745	0.375954
1	340	0.0966994	0.100278	0.139307
1	341	0.0283115	0.0959533	0.100043
1	342	0.0276117	0.051391	0.058339
1	343	0.211366	0.560249	0.598794
1	343	0.0054423	0.279924	0.279977
1	344	0.0533015	0.0896358	0.104286
1	345	0.285004	0.110939	0.305835
1	345	0.0809696	0.118117	0.143205
1	346	0.103161	0.0581481	0.118421
1	347	0.0733154	0.266146	0.27606
1	347	0.0809565	0.529564	0.535716
1	348	0.0145136	0.0522893	0.0542662
1	349	0.0969647	0.133797	0.165239
1	349	0.170584	0.0967157	0.196094
1	350	0.0144084	0.374926	0.375203
1	351	0.0316728	0.0705726	0.0773541
1	351	0.120357	0.0627466	0.135732
1	352	0.0276134	0.135473	0.138258
1	353	0.20353	0.288979	0.353459
1	353	0.0403025	0.0277875	0.0489534
1	354	0.314321	0.121944	0.337146
1	355	0.467689	0.0715207	0.473126
1	355	0.171965	0.156136	0.232272
1	356	0.0189403	0.194954	0.195872
1	357	0.437141	0.259633	0.508431
1	357	0.192664	0.179769	0.263508
1	358	0.146572	0.0422731	0.152546
1	359	0.0284973	0.0999657	0.103948
1	359	0.259569	0.212737	0.335608
1	0	0.0582583	0.0843166	0.102486
1	1	0.104582	0.199716	0.225441
1	1	0.102091	0.225533	0.247564
1	2	0.105804	0.226856	0.250316
1	3	0.251537	0.113668	0.276028
1	3	0.139393	0.0524995	0.148952
1	4	0.169979	0.0740162	0.185395
1	5	0.151615	0.00914213	0.15189
1	5	0.00616643	0.264826	0.264898
1	6	0.116599	0.000179469	0.116599
1	7	0.077632	0.401177	0.408619
1	7	0.0917037	0.00393963	0.0917883
1	8	0.199833	0.0602035	0.208705
1	9	0.190256	0.0404196	0.194502
1	10	0.320184	0.227731	0.392912
1	10	0.0837603	0.054596	0.0999826
1	11	0.19349	0.0734941	0.206978
1	12	0.0521552	0.0968299	0.109983
1	12	0.0650324	0.0900366	0.111067
1	13	0.127991	0.108189	0.16759
1	14	0.134169	0.0359474	0.138902
1	14	0.102081	0.53594	0.545575
1	15	0.291643	0.0459943	0.295247
1	16	0.327328	0.304142	0.446818
1	16	0.0593422	0.109995	0.124982
1	17	0.141996	0.128195	0.191303
1	18	0.306738	0.114186	0.327302
1	18	0.0408901	0.260099	0.263293
1	19	0.0826734	0.0881384	0.120844
1	20	0.0855509	0.0840495	0.11993
1	20	0.0562235	0.258458	0.264502
1	21	0.0123682	0.187227	0.187635
1	22	0.107285	0.0178765	0.108765
1	22	0.138232	0.363978	0.389343
1	23	0.0753282	0.200329	0.214023
1	24	0.397556	0.0692989	0.403551
1	24	0.225035	0.26878	0.350547
1	25	0.173335	0.0176896	0.174235
1	26	0.0227724	0.0658144	0.0696428
1	26	0.0308825	0.159625	0.162585
1	27	0.263931	0.0461415	0.267934
1	28	0.413288	0.146188	0.438381
1	28	0.370985	0.134169	0.394501
1	29	0.0632103	0.106123	0.123522
1	30	0.00999225	0.177187	0.177468
1	30	0.120068	0.0561096	0.132532
1	31	0.201529	0.198293	0.282727
1	32	0.417434	0.0729783	0.423765
1	32	0.251345	0.195481	0.318413
1	33	0.185227	0.361184	0.40591
1	34	0.00635455	0.014375	0.0157169
1	34	0.0453799	0.322828	0.326002
1	35	0.104629	0.0590194	0.120127
1	36	0.18979	0.215783	0.287371
1	37	0.19971	0.0296552	0.2019
1	37	0.00714327	0.0685751	0.0689462
1	38	0.325825	0.317756	0.455116
1	39	0.0366324	0.0972025	0.103876
1	39	0.0243067	0.387489	0.388251
1	40	0.119677	0.3714	0.390206
1	41	0.217989	0.282202	0.356591
1	41	0.0743452	0.0314651	0.0807296
1	42	0.235976	0.0480007	0.240808
1	43	0.0236441	0.0972208	0.100055
1	43	0.110223	0.126632	0.167883
1	44	0.018015	0.0853274	0.0872084
1	45	0.160233	0.229148	0.279612
1	45	0.086939	0.0222532	0.0897418
1	46	0.229818	0.135186	0.26663
1	47	0.190786	0.150524	0.243016
1	47	0.213091	0.0317549	0.215444
1	48	0.184797	0.0661436	0.196277
1	49	0.137252	0.425283	0.446882
1	49	0.244743	0.207375	0.320786
1	50	0.00534128	0.158653	0.158743
1	51	0.0749794	0.312974	0.32183
1	51	0.173942	0.0956582	0.19851
1	52	0.199818	0.00196985	0.199828
1	53	0.190016	0.0303001	0.192417
1	53	0.374816	0.0145969	0.3751
1	54	0.284368	0.0874138	0.2975
1	55	0.120831	0.161223	0.201478
1	55	0.049687	0.103571	0.114873
1	56	0.397474	0.135747	0.420015
1	57	0.0543831	0.15587	0.165085
1	57	0.0614211	0.187158	0.196979
1	58	0.182873	0.160974	0.243629
1	59	0.119919	0.346097	0.366283
1	59	0.338878	0.196835	0.391896
1	60	0.103746	0.261145	0.280998
1	61	0.149022	0.236262	0.279334
1	61	0.0824671	0.343468	0.353229
1	62	0.0822519	0.268543	0.280857
1	63	0.283454	0.33444	0.438402
1	64	0.121115	0.104761	0.160136
1	64	0.0380141	0.471162	0.472693
1	65	0.0274693	0.350634	0.351709
1	66	0.0637655	0.24585	0.253985
1	66	0.0871526	0.188807	0.207952
1	67	0.158257	0.188193	0.24589
1	68	0.0411542	0.263034	0.266234
1	68	0.0610184	0.0836591	0.103548
1	69	0.01762	0.148183	0.149227
1	70	0.373378	0.131449	0.39584
1	70	0.138654	0.0809577	0.160558
1	71	0.4069	0.0636471	0.411848
1	71	0.101622	0.385872	0.399029
1	72	0.233587	0.291491	0.373537
1	73	0.064916	0.312242	0.318919
1	73	0.0148717	0.266664	0.267078
1	74	0.262506	0.411125	0.487784
1	75	0.00750286	0.38479	0.384863
1	75	0.0168305	0.155441	0.156349
1	76	0.0476777	0.425395	0.428059
1	77	0.0256906	0.160368	0.162413
1	77	0.0506049	0.164142	0.171766
1	78	0.222944	0.222602	0.315049
1	79	0.00470824	0.182172	0.182233
1	79	0.0632421	0.121916	0.137343
1	80	0.0711351	0.370306	0.377077
1	81	0.139143	0.31893	0.347962
1	81	0.0489234	0.507811	0.510162
1	82	0.00466746	0.081203	0.081337
1	83	0.157895	0.0361821	0.161988
1	83	0.263599	0.111466	0.286198
1	84	0.115857	0.166513	0.202853
1	85	0.116302	0.0827906	0.14276
1	85	0.19311	0.11882	0.226737
1	86	0.0389076	0.101848	0.109027
1	87	0.125177	0.086888	0.152377
1	87	0.0185711	0.172044	0.173044
1	88	0.0769271	0.0496516	0.091559
1	89	0.344488	0.164569	0.381779
1	89	0.0528822	0.318252	0.322615
1	90	0.0894093	0.220351	0.237799
1	91	0.175278	0.152398	0.232266
1	91	0.109562	0.0754713	0.13304
1	92	0.174763	0.361636	0.40165
1	93	0.0735519	0.00455792	0.073693
1	93	0.268205	0.172722	0.319009
1	94	0.0622606	0.20841	0.217511
1	95	0.0341924	0.301965	0.303895
1	95	0.043438	0.179798	0.184971
1	96	0.0575208	0.312657	0.317904
1	97	0.0154961	0.00529059	0.0163744
1	98	0.114979	0.0881617	0.144888
1	98	0.327448	0.196859	0.382068
1	99	0.0668461	0.135597	0.151179
1	100	0.100488	0.180669	0.206734
1	100	0.0973358	0.2255	0.24561
1	101	0.289247	0.118362	0.312528
1	102	0.0389535	0.0537128	0.0663509
1	102	0.395975	0.0613092	0.400693
1	103	0.0956403	0.169765	0.194851
1	104	0.170467	0.144667	0.223579
1	104	0.0968042	0.550195	0.558646
1	105	0.173004	0.12043	0.210794
1	106	0.127184	0.0924646	0.157244
1	106	0.16092	0.339272	0.375501
1	107	0.156321	0.250481	0.295257
1	108	0.0195663	0.0202263	0.0281415
1	108	0.311793	0.193282	0.366842
1	109	0.0858697	0.510742	0.51791
1	110	0.22263	0.0556313	0.229476
1	110	0.0512416	0.0347755	0.0619277
1	111	0.0555116	0.367947	0.37211
1	112	0.193073	0.4746	0.512369
1	112	0.223903	0.117853	0.253025
1	113	0.0162475	0.164804	0.165603
1	114	0.138476	0.161017	0.212372
1	114	0.317463	0.426285	0.531509
1	115	0.0707328	0.266537	0.275763
1	116	0.158963	0.099145	0.187347
1	116	0.175908	0.311692	0.357905
1	117	0.00895324	0.118926	0.119263
1	118	0.016009	0.204736	0.205361
1	118	0.131427	0.13996	0.191994
1	119	0.166596	0.308457	0.350571
1	120	0.00305208	0.0857412	0.0857955
1	120	0.0534802	0.373624	0.377432
1	121	0.256132	0.0614197	0.263393
1	122	0.3774	0.356636	0.51925
1	122	0.331833	0.186155	0.380482
1	123	0.282247	0.231901	0.365296
1	124	0.184748	0.0678415	0.196811
1	125	0.24287	0.244732	0.34479
1	125	0.215718	0.552645	0.593254
1	126	0.107138	0.289404	0.308599
1	127	0.521299	0.423669	0.67175
1	127	0.428819	0.213808	0.479166
1	128	0.368144	0.0515004	0.371729
1	129	0.263695	0.179695	0.3191
1	129	0.219431	0.116707	0.248537
1	130	0.137581	0.213364	0.253876
1	131	0.387441	0.343178	0.517573
1	131	0.231695	0.0963275	0.250922
1	132	0.0151816	0.254901	0.255353
1	133	0.205683	0.110047	0.233272
1	133	0.121298	0.0986768	0.156366
1	134	0.442666	0.0651393	0.447433
1	135	0.175733	0.184367	0.254702
1	135	0.0620829	0.0613255	0.0872645
1	136	0.194367	0.212247	0.287798
1	137	0.134374	0.136127	0.191277
1	137	0.253058	0.205776	0.326163
1	138	0.0272929	0.0670132	0.072358
1	139	0.364587	0.00822031	0.36468
1	139	0.093945	0.019625	0.095973
1	140	0.205413	0.199884	0.286614
1	141	0.25976	0.0983471	0.277754
1	141	0.0104177	0.126172	0.126602
1	142	0.143885	0.342826	0.371796
1	143	0.19318	0.096578	0.215976
1	143	0.0335306	0.0133052	0.0360739
1	144	0.345277	0.0650689	0.351355
1	145	0.181489	0.129934	0.223206
1	145	0.42934	0.406907	0.591528
1	146	0.492407	0.182732	0.52522
1	147	0.197315	0.385123	0.432727
1	147	0.0531655	0.327413	0.331701
1	148	0.187382	0.331484	0.380781
1	149	0.191168	0.374478	0.420451
1	149	0.209655	0.0377566	0.213028
1	150	0.092502	0.371425	0.38277
1	151	0.14091	0.135105	0.195215
1	152	0.13033	0.269317	0.299194
1	152	0.17823	0.281655	0.33331
1	153	0.214252	0.132654	0.251994
1	154	0.192141	0.458533	0.497163
1	154	0.106813	0.222602	0.246903
1	155	0.128301	0.136769	0.187529
1	156	0.149915	0.174379	0.229962
1	156	0.419162	0.112537	0.434006
1	157	0.257221	0.5353	0.593892
1	158	0.280057	0.112283	0.301727
1	158	0.00490688	0.313433	0.313472
1	159	0.115563	0.175048	0.209753
1	160	0.601392	0.104452	0.610396
1	160	0.133433	0.0343086	0.137773
1	161	0.10093	0.383596	0.396652
1	162	0.20485	0.529693	0.567925
1	162	0.152962	0.384498	0.413806
1	163	0.342055	0.16404	0.379356
1	164	0.105675	0.177728	0.206772
1	164	0.121747	0.46714	0.482745
1	165	0.0546539	0.0321671	0.0634175
1	166	0.190247	0.452206	0.490596
1	166	0.350369	0.402229	0.533429
1	167	0.0705854	0.26692	0.276096
1	168	0.414933	0.0421124	0.417065
1	168	0.226969	0.104464	0.249856
1	169	0.127604	0.115962	0.172424
1	170	0.308508	0.163055	0.348947
1	170	0.0129666	0.223366	0.223742
1	171	0.0669929	0.0810061	0.105119
1	172	0.0322638	0.262718	0.264692
1	172	0.0393468	0.0505456	0.0640549
1	173	0.134343	0.268467	0.300205
1	174	0.0157949	0.335334	0.335706
1	174	0.0786466	0.0126592	0.079659
1	175	0.176392	0.163895	0.240781
1	176	0.121535	0.0101401	0.121957
1	176	0.235787	0.0537048	0.241826
1	177	0.152858	0.0123498	0.153356
1	178	0.0012383	0.0151409	0.0151915
1	178	0.274412	0.0635412	0.281673
1	178	0.310975	0.094518	0.325022
1	178	0.429946	0.112257	0.44436
1	178	0.275143	0.0663721	0.283035
1	178	0.194438	0.129862	0.233817
1	178	0.203411	0.332085	0.389431
1	178	0.343226	0.554976	0.652535
1	178	0.171055	0.082303	0.189825
1	178	0.0291808	0.0233114	0.0373489
1	178	0.224458	0.146141	0.26784
2	183	0.179275	0.0465411	0.185217
2	183	0.0719522	0.181458	0.195203
2	184	0.277782	0.0940891	0.293284
2	184	0.251937	0.0206491	0.252782
2	185	0.133501	0.115801	0.176727
2	185	0.318401	0.0660405	0.325178
2	186	0.253015	0.31367	0.402995
2	186	0.185728	0.225185	0.291896
2	187	0.216098	0.142137	0.258653
2	188	0.431451	0.00996605	0.431566
2	188	0.0689396	0.0623301	0.0929393
2	189	0.132683	0.205101	0.244277
2	189	0.415356	0.042721	0.417547
2	190	0.470146	0.150495	0.493645
2	190	0.00125975	0.132061	0.132067
2	191	0.415768	0.127811	0.43497
2	191	0.0820979	0.106882	0.134773
2	192	0.169552	0.235049	0.289821
2	192	0.084719	0.0494409	0.0980904
2	193	0.435575	0.125427	0.453274
2	193	0.0829858	0.0722303	0.110018
2	194	0.0420791	0.0315117	0.0525704
2	195	0.248204	0.0686082	0.257512
2	195	0.21143	0.0227797	0.212653
2	196	0.371013	0.223344	0.433051
2	196	0.0958626	0.0519894	0.109053
2	197	0.261321	0.165408	0.309271
2	197	0.162001	0.12243	0.20306
2	198	0.00158636	0.238962	0.238967
2	198	0.499776	0.104544	0.510593
2	199	0.0690107	0.251072	0.260383
2	199	0.180177	0.0575984	0.18916
2	200	0.278949	0.191672	0.338453
2	201	0.0375917	0.195061	0.19865
2	201	0.000275862	0.216376	0.216376
2	202	0.0781465	0.0632825	0.100556
2	202	0.0268049	0.166128	0.168276
2	203	0.186283	0.00661541	0.186401
2	203	0.248721	0.325574	0.409707
2	204	0.220534	0.0258685	0.222046
2	204	0.104294	0.247354	0.268442
2	205	0.0450909	0.0362238	0.057839
2	205	0.0318636	0.210615	0.213012
2	206	0.178369	0.188942	0.259835
2	206	0.19627	0.172009	0.260978
2	207	0.102862	0.0342281	0.108407
2	208	0.0425003	0.118095	0.12551
2	208	0.169938	0.0852139	0.190106
2	209	0.477816	0.0782981	0.484189
2	209	0.181602	0.0192138	0.182615
2	210	0.197577	0.236119	0.307878
2	210	0.149683	0.172825	0.228634
2	211	0.0762019	0.00992192	0.0768451
2	211	0.0389897	0.060908	0.0723186
2	212	0.171974	0.0183451	0.17295
2	212	0.158487	0.276355	0.318575
2	213	0.278101	0.0698412	0.286737
2	213	0.228298	0.307713	0.383154
2	214	0.340269	0.163778	0.377632
2	215	0.0204462	0.224119	0.225049
2	215	0.13257	0.120845	0.179383
2	216	0.236767	0.405129	0.469242
2	216	0.129151	0.32924	0.353665
2	217	0.00185645	0.453986	0.45399
2	217	0.149351	0.0666058	0.16353
2	218	0.249455	0.241963	0.347525
2	218	0.186333	0.00667598	0.186452
2	219	0.0583207	0.223305	0.230795
2	219	0.122637	0.0664063	0.139462
2	220	0.312305	0.279592	0.419174
2	220	0.125625	0.226863	0.259323
2	221	0.144085	0.319358	0.350357
2	222	0.132145	0.207641	0.246124
2	222	0.130408	0.199632	0.238451
2	223	0.0622032	0.0165671	0.0643717
2	223	0.223086	0.0711376	0.234153
2	224	0.209406	0.13409	0.248658
2	224	0.142722	0.0659205	0.15721
2	225	0.0362114	0.174935	0.178643
2	225	0.19768	0.198941	0.280455
2	226	0.0381265	0.0120079	0.0399727
2	226	0.224871	0.332199	0.401152
2	227	0.363816	0.291324	0.466082
2	228	0.279523	0.0550667	0.284895
2	228	0.221284	0.0349013	0.22402
2	229	0.0601892	0.354934	0.360001
2	229	0.266487	0.174323	0.318439
2	230	0.22772	0.0183481	0.228458
2	230	0.0242289	0.0312488	0.0395415
2	231	0.39939	0.119641	0.416925
2	231	0.0486544	0.192113	0.198179
2	232	0.32778	0.0930844	0.340741
2	232	0.021186	0.421571	0.422103
2	233	0.121552	0.156884	0.198463
2	233	0.272769	0.37552	0.464131
2	234	0.190548	0.268752	0.329448
2	235	0.0355682	0.271881	0.274198
2	235	0.200779	0.0229853	0.20209
2	236	0.219158	0.206172	0.300894
2	236	0.123153	0.230532	0.261365
2	237	0.12673	0.196986	0.234231
2	237	0.293996	0.019064	0.294613
2	238	0.143666	0.100029	0.175059
2	238	0.308698	0.13812	0.338188
2	239	0.0882114	0.153208	0.176788
2	239	0.253034	0.17984	0.310433
2	240	0.364273	0.0952748	0.376527
2	240	0.0729751	0.00296228	0.0730352
2	241	0.12179	0.23213	0.26214
2	242	0.235934	0.0454941	0.240281
2	242	0.163228	0.472634	0.500027
2	243	0.218324	0.0496949	0.223908
2	243	0.136701	0.207213	0.248243
2	244	0.0671928	0.0341829	0.0753879
2	244	0.365919	0.0754154	0.37361
2	245	0.205157	0.180811	0.273463
2	245	0.042214	0.0990076	0.107631
2	246	0.116516	0.219208	0.24825
2	246	0.173592	0.237277	0.293998
2	247	0.120916	0.17909	0.216088
2	247	0.0293945	0.0597092	0.0665524
2	248	0.324315	0.267366	0.420315
2	249	0.1799	0.0633113	0.190715
2	249	0.188664	0.0532938	0.196046
2	250	0.126158	0.433821	0.451792
2	250	0.0602433	0.0998555	0.116621
2	251	0.0154818	0.0488386	0.0512337
2	251	0.154611	0.0184832	0.155712
2	252	0.186716	0.00854815	0.186912
2	252	0.0303199	0.232304	0.234274
2	253	0.122234	0.142841	0.188002
2	253	0.140948	0.324539	0.353824
2	254	0.0239889	0.060073	0.0646857
2	254	0.240282	0.113788	0.265863
2	255	0.0757365	0.080239	0.110337
2	256	0.0373588	0.0994857	0.106269
2	256	0.0507635	0.0182314	0.0539381
2	257	0.276045	0.0852971	0.288923
2	257	0.0283409	0.173531	0.17583
2	258	0.126131	0.141361	0.189451
2	258	0.189773	0.0907216	0.210343
2	259	0.0694466	0.235125	0.245167
2	259	0.120863	0.124616	0.1736
2	260	0.0148084	0.190394	0.190969
2	260	0.210366	0.00146566	0.210371
2	261	0.25158	0.237801	0.346182
2	262	0.143613	0.279754	0.314463
2	262	0.0941187	0.0697852	0.117168
2	263	0.292769	0.246415	0.382667
2	263	0.091398	0.152801	0.178049
2	264	0.224415	0.181862	0.288853
2	264	0.0813375	0.268269	0.280328
2	265	0.0938347	0.163074	0.188144
2	265	0.0558481	0.484037	0.487248
2	266	0.229301	0.331356	0.402959
2	266	0.0245295	0.429454	0.430154
2	267	0.112155	0.343709	0.361545
2	267	0.103333	0.364163	0.37854
2	268	0.0557614	0.310659	0.315624
2	269	0.0239454	0.358521	0.35932
2	269	0.147717	0.24151	0.283103
2	270	0.066682	0.0928296	0.114297
2	270	0.107267	0.197113	0.224409
2	270	0.246037	0.536439	0.59017
2	270	0.173551	0.482487	0.512751
2	271	0.0824374	0.193882	0.21068
2	271	0.132623	0.39623	0.417837
2	271	0.0737011	0.124309	0.144515
2	272	0.542895	0.217651	0.584899
2	272	0.117912	0.00937982	0.118284
2	272	0.145401	0.0774653	0.164749
2	272	0.237372	0.252021	0.346208
2	273	0.202469	0.274407	0.341017
2	273	0.118283	0.271097	0.295778
2	273	0.10135	0.00951987	0.101796
2	274	0.277633	0.318692	0.422664
2	274	0.167515	0.450758	0.480879
2	274	0.227252	0.0662341	0.236708
2	275	0.301555	0.58627	0.659278
2	275	0.118562	0.0685479	0.136951
2	275	0.109433	0.202154	0.229874
2	276	0.0203022	0.251612	0.25243
2	276	0.260718	0.276297	0.379887
2	276	0.284931	0.0293418	0.286437
2	276	0.128662	0.139209	0.189561
2	277	0.232583	0.214621	0.316476
2	277	0.165129	0.193589	0.254449
2	277	0.1999	0.0831025	0.216486
2	278	0.309339	0.184786	0.360328
2	278	0.306706	0.0333176	0.30851
2	278	0.0179901	0.329151	0.329643
2	279	0.192334	0.162679	0.251906
2	279	0.249264	0.0842892	0.263129
2	279	0.0556859	0.300445	0.305562
2	280	0.0669021	0.0186414	0.0694507
2	280	0.413854	0.0540841	0.417373
2	280	0.191957	0.0636364	0.20223
2	280	0.20199	0.299382	0.36115
2	281	0.0842824	0.27015	0.282992
2	281	0.0629601	0.310927	0.317237
2	281	0.0603123	0.186312	0.195831
2	282	0.221684	0.0990311	0.242798
2	282	0.00422248	0.475973	0.475992
2	282	0.0734465	0.142112	0.159969
2	283	0.04701	0.410719	0.413401
2	283	0.073567	0.171469	0.186584
2	283	0.152741	0.212086	0.261362
2	284	0.0972395	0.0897247	0.13231
2	284	0.156601	0.0910779	0.18116
2	284	0.0516278	0.0139105	0.053469
2	285	0.0758995	0.264338	0.275019
2	285	0.246356	0.257433	0.356319
2	285	0.198263	0.301275	0.360659
2	285	0.103286	0.0907353	0.137481
2	286	0.12097	0.193	0.227778
2	286	0.0745152	0.359678	0.367316
2	287	0.0149244	0.00879793	0.0173246
2	287	0.0201924	0.0604123	0.0636975
2	287	0.00806022	0.0433303	0.0440736
2	288	0.0740982	0.107744	0.130764
2	288	0.0165908	0.405826	0.406165
2	288	0.0227764	0.10274	0.105234
2	289	0.0132766	0.0826901	0.0837491
2	289	0.0601118	0.0595577	0.08462
2	289	0.0902633	0.226567	0.243885
2	289	0.13275	0.305616	0.333203
2	290	0.0451015	0.174764	0.18049
2	290	0.0734874	0.341166	0.348991
2	290	0.297759	0.229992	0.37624
2	291	0.313534	0.155611	0.350026
2	291	0.0651233	0.0694561	0.0952113
2	291	0.246883	0.399668	0.469773
2	292	0.352998	0.165242	0.389759
2	292	0.028116	0.0955486	0.0995994
2	292	0.13979	0.00837682	0.14004
2	293	0.0479712	0.402613	0.40546
2	293	0.281006	0.187359	0.337739
2	293	0.124653	0.200348	0.235961
2	293	0.0470703	0.369538	0.372524
2	294	0.108207	0.149406	0.184474
2	294	0.0364532	0.314515	0.31662
2	294	0.324753	0.258312	0.414957
2	295	0.0301885	0.354621	0.355903
2	295	0.377011	0.303338	0.483892
2	295	0.134525	0.233967	0.269885
2	296	0.235814	0.19507	0.30604
2	296	0.134886	0.38553	0.408446
2	296	0.186911	0.115192	0.219556
2	297	0.053572	0.120098	0.131505
2	297	0.0567818	0.0058823	0.0570857
2	297	0.0196584	0.0772341	0.0796966
2	297	0.0542356	0.101647	0.115211
2	298	0.22814	0.268799	0.352563
2	298	0.0247184	0.0722535	0.0763647
2	298	0.0093804	0.195356	0.195581
2	299	0.240486	0.0771802	0.252568
2	299	0.309626	0.197152	0.367065
2	299	0.24725	0.0432265	0.251
2	300	0.142782	0.0214047	0.144377
2	300	0.208014	0.179419	0.274701
2	300	0.225685	0.0624678	0.234171
2	301	0.327574	0.0374948	0.329713
2	301	0.0528521	0.0282899	0.0599472
2	301	0.0964745	0.069109	0.118673
2	301	0.0447821	0.074588	0.0869989
2	302	0.0569471	0.338038	0.342801
2	302	0.119497	0.155675	0.196251
2	302	0.0698021	0.132916	0.15013
2	303	0.0636917	0.0929644	0.11269
2	303	0.273716	0.314381	0.41684
2	303	0.22637	0.16569	0.280529
2	304	0.0777314	0.360074	0.368369
2	304	0.00754649	0.118617	0.118857
2	304	0.0883809	0.3358	0.347236
2	305	0.0673814	0.134032	0.150016
2	305	0.188948	0.0627025	0.19908
2	305	0.161096	0.340256	0.376465
2	305	0.20854	0.1177	0.239463
2	306	0.0398699	0.045566	0.0605464
2	306	0.166541	0.158449	0.229874
2	306	0.0416799	0.262641	0.265928
2	307	0.120826	0.0979932	0.155568
2	307	0.00874904	0.144524	0.144789
2	307	0.230253	0.344361	0.414247
2	308	0.125717	0.0412716	0.132319
2	308	0.03376	0.274679	0.276745
2	308	0.40203	0.276112	0.487715
2	309	0.097558	0.0732199	0.121978
2	309	0.114303	0.0346967	0.119453
2	309	0.0895343	0.347149	0.358509
2	309	0.0403901	0.245095	0.2484
2	310	0.112614	0.258293	0.281775
2	310	0.10762	0.0775548	0.132653
2	310	0.218871	0.244484	0.328142
2	310	0.00138115	0.195047	0.195052
2	310	0.126227	0.0321219	0.13025
2	310	0.10033	0.198684	0.222579
2	310	0.0188815	0.251934	0.25264
2	311	0.196872	0.0540337	0.204153
2	311	0.175462	0.156044	0.234812
2	311	0.149434	0.0782806	0.168696
2	312	0.250778	0.0407117	0.254061
2	312	0.155377	0.279044	0.319386
2	313	0.130613	0.158736	0.205564
2	314	0.100399	0.0377717	0.107269
2	314	0.0667621	0.00679398	0.0671069
2	315	0.082702	0.287914	0.299557
2	315	0.0960549	0.150428	0.17848
2	316	0.0608566	0.236895	0.244587
2	316	0.118073	0.0225875	0.120214
2	317	0.039453	0.279794	0.282562
2	317	0.151684	0.331665	0.364705
2	318	0.143921	0.154007	0.210787
2	318	0.0586461	0.164043	0.174211
2	319	0.000689792	0.00614237	0.00618098
2	320	0.136543	0.180041	0.225962
2	320	0.00572082	0.0130013	0.0142043
2	321	0.0453979	0.0286448	0.0536796
2	321	0.0684293	0.160501	0.17448
2	322	0.151271	0.115565	0.190363
2	322	0.0984207	0.131654	0.164376
2	323	0.0385642	0.0727677	0.0823549
2	323	0.153082	0.325028	0.359273
2	324	0.0113658	0.199521	0.199844
2	324	0.357625	0.268785	0.447371
2	325	0.233333	0.092125	0.250861
2	325	0.131379	0.104021	0.167573
2	326	0.151547	0.179403	0.234844
2	327	0.00709389	0.0227004	0.0237831
2	327	0.367819	0.123713	0.388066
2	328	0.231306	0.241578	0.334458
2	328	0.336028	0.217672	0.40037
2	329	0.200444	0.0141529	0.200943
2	329	0.129862	0.150116	0.198491
2	330	0.0421463	0.0430941	0.0602778
2	330	0.186323	0.0382806	0.190215
2	331	0.00425903	0.0437654	0.0439721
2	331	0.0776963	0.316911	0.326296
2	332	0.16358	0.057782	0.173485
2	332	0.0290919	0.0738463	0.0793701
2	333	0.105755	0.0965038	0.143168
2	334	0.0635036	0.0794212	0.101688
2	334	0.0776071	0.0288223	0.0827864
2	335	0.144809	0.278331	0.313748
2	335	0.0481974	0.213139	0.218521
2	336	0.0407143	0.0297058	0.0503993
2	336	0.28402	0.0154406	0.28444
2	337	0.0972354	0.0539495	0.111199
2	337	0.0900702	0.0266751	0.0939372
2	338	0.364146	0.0619532	0.369379
2	338	0.0631236	0.0147932	0.0648338
2	339	0.227299	0.415652	0.473742
2	340	0.0550146	0.192002	0.199729
2	340	0.0364523	0.105986	0.11208
2	341	0.15683	0.00183106	0.15684
2	341	0.195886	0.175088	0.26273
2	342	0.155763	0.0907058	0.180249
2	342	0.0252412	0.244987	0.246284
2	343	0.0283317	0.0382339	0.0475869
2	343	0.117695	0.0757536	0.139966
2	344	0.329833	0.0672366	0.336616
2	344	0.0805759	0.16337	0.18216
2	345	0.0659715	0.0796632	0.103433
2	345	0.15109	0.0678359	0.16562
2	346	0.00142155	0.00232321	0.00272362
2	347	0.260873	0.0671429	0.269375
2	347	0.205167	0.0389145	0.208825
2	348	0.333411	0.0575268	0.338337
2	348	0.108726	0.128328	0.168194
2	349	0.0244426	0.192287	0.193834
2	349	0.183881	0.0367607	0.18752
2	350	0.017136	0.305599	0.306079
2	350	0.181683	0.0901162	0.202805
2	351	0.0332477	0.0270155	0.0428398
2	351	0.167793	0.0298288	0.170424
2	352	0.0190843	0.0543105	0.057566
2	352	0.464294	0.0576525	0.46786
2	353	0.345825	0.0739649	0.353646
2	354	0.0265554	0.13629	0.138853
2	354	0.156233	0.16897	0.230129
2	355	0.0575423	0.075162	0.0946596
2	355	0.0255951	0.25628	0.257555
2	356	0.000978532	0.193131	0.193134
2	356	0.186234	0.00186826	0.186243
2	357	0.114092	0.010537	0.114578
2	357	0.0152096	0.197964	0.198547
2	358	0.346244	0.019819	0.34681
2	358	0.0461258	0.208353	0.213398
2	359	0.172868	0.125206	0.213448
2	359	0.13759	0.226593	0.265095
2	0	0.320674	0.0879158	0.332507
2	1	0.126279	0.241742	0.272737
2	1	0.0652351	0.357559	0.363462
2	2	0.186734	0.381355	0.424619
2	2	0.19827	0.127668	0.235818
2	3	0.151934	0.298323	0.334785
2	3	0.0504176	0.469521	0.47222
2	4	0.180574	0.211208	0.277877
2	4	0.0617642	0.377375	0.382396
2	5	0.141653	0.520677	0.539602
2	5	0.11931	0.125348	0.173052
2	6	0.0356103	0.435752	0.437205
2	7	0.0103727	0.314413	0.314584
2	7	0.126217	0.0168199	0.127333
2	8	0.204212	0.417595	0.464853
2	8	0.112145	0.0296386	0.115995
2	9	0.386619	0.196397	0.433642
2	9	0.280375	0.41663	0.502186
2	10	0.206163	0.178221	0.272518
2	10	0.211279	0.072628	0.223414
2	11	0.189906	0.243507	0.308803
2	11	0.406877	0.0883252	0.416353
2	12	0.279472	0.188313	0.336996
2	12	0.12506	0.13404	0.183321
2	13	0.495235	0.404804	0.639628
2	14	0.401031	0.0228693	0.401682
2	14	0.0775731	0.245388	0.257357
2	15	0.219074	0.105959	0.243353
2	15	0.0496188	0.0871939	0.100323
2	16	0.131462	0.245323	0.278326
2	16	0.255522	0.074571	0.266181
2	17	0.157085	0.0712511	0.172489
2	17	0.237177	0.135093	0.272953
2	18	0.062568	0.0247979	0.0673029
2	18	0.000488538	0.104676	0.104677
2	19	0.187504	0.0272408	0.189473
2	19	0.0197533	0.00727543	0.0210505
2	20	0.232862	0.0664095	0.242147
2	21	0.196434	0.284901	0.346056
2	21	0.135527	0.10966	0.174335
2	22	0.165398	0.185524	0.248547
2	22	0.299707	0.186927	0.353222
2	23	0.0450568	0.0571167	0.0727491
2	23	0.126647	0.214847	0.249397
2	24	0.062928	0.157157	0.169287
2	24	0.18191	0.142884	0.231316
2	25	0.283562	0.109227	0.303871
2	25	0.137059	0.00225099	0.137078
2	26	0.306305	0.018149	0.306842
2	26	0.0597116	0.185484	0.194859
2	27	0.0894678	0.139537	0.165756
2	28	0.126861	0.071182	0.145467
2	28	0.284606	0.0106513	0.284806
2	29	0.0436397	0.0913161	0.101208
2	29	0.247572	0.104314	0.268651
2	30	0.354125	0.219399	0.416581
2	30	0.0351458	0.277517	0.279734
2	31	0.0236224	0.053204	0.0582124
2	31	0.0504794	0.526004	0.528421
2	32	0.139182	0.114265	0.180078
2	32	0.0912497	0.466494	0.475334
2	33	0.114829	0.0554332	0.127509
2	34	0.159756	0.321333	0.358855
2	34	0.0108603	0.2933	0.293501
2	35	0.0449623	0.317057	0.320229
2	35	0.264715	0.0125384	0.265011
2	36	0.219665	0.117466	0.249101
2	36	0.343028	0.0903383	0.354724
2	37	0.267101	0.0720557	0.27665
2	37	0.0603454	0.462289	0.466211
2	38	0.290512	0.216167	0.362113
2	38	0.0920161	0.279163	0.293937
2	39	0.299132	0.245954	0.387264
2	39	0.0167865	0.0330959	0.0371096
2	40	0.114667	0.268204	0.291688
2	41	0.0627618	0.22977	0.238187
2	41	0.0903356	0.254436	0.269997
2	42	0.250062	0.19697	0.318321
2	42	0.0466967	0.120488	0.12922
2	43	0.203508	0.05401	0.210553
2	43	0.113694	0.0119753	0.114323
2	44	0.359269	0.26268	0.445057
2	44	0.387141	0.059836	0.391738
2	45	0.0629923	0.257135	0.264738
2	45	0.111687	0.0970552	0.147966
2	46	0.0190247	0.171013	0.172068
2	46	0.478988	0.222645	0.528205
2	47	0.0881508	0.111844	0.142406
2	48	0.158936	0.0389063	0.163629
2	48	0.201155	0.0671897	0.21208
2	49	0.0777673	0.134108	0.155025
2	49	0.0522616	0.243999	0.249533
2	49	0.152308	0.116481	0.191744
2	50	0.143043	0.0763219	0.162131
2	50	0.278919	0.106691	0.298628
2	50	0.0841385	0.186017	0.204161
2	50	0.246041	0.376139	0.449463
2	51	0.0526539	0.183339	0.19075
2	51	0.222779	0.0519014	0.228745
2	51	0.017986	0.149673	0.15075
2	52	0.0737161	0.259887	0.270139
2	53	0.256309	0.292933	0.389235
2	53	0.176946	0.0590928	0.186553
2	54	0.368551	0.32958	0.494422
2	54	0.273437	0.0606746	0.280088
2	55	0.0843777	0.149203	0.171409
2	55	0.0977275	0.138984	0.169903
2	56	0.166628	0.0678733	0.179921
2	56	0.065147	0.38158	0.387102
2	57	0.0463768	0.0609615	0.0765971
2	57	0.207981	0.0486621	0.213598
2	58	0.104412	0.0525095	0.116872
2	58	0.0605874	0.170182	0.180645
2	59	0.206476	0.117463	0.23755
2	60	0.337017	0.118085	0.357106
2	60	0.175075	0.277059	0.327739
2	61	0.244425	0.125489	0.274756
2	61	0.0254423	0.0533724	0.0591264
2	62	0.3412	0.00498198	0.341236
2	62	0.193795	0.260684	0.324827
2	63	0.123323	0.0458151	0.131558
2	63	0.142499	0.259952	0.296447
2	64	0.032853	0.453166	0.454355
2	64	0.0656209	0.208547	0.218628
2	65	0.222759	0.132146	0.259006
2	65	0.243497	0.0923583	0.260424
2	66	0.194678	0.334682	0.387184
2	67	0.4199	0.0352746	0.421379
2	67	0.32462	0.0487384	0.328258
2	68	0.0690017	0.0302052	0.0753232
2	68	0.225096	0.21555	0.311657
2	69	0.638076	0.239239	0.681451
2	69	0.100127	0.0205434	0.102212
2	70	0.132505	0.264689	0.296003
2	70	0.39181	0.150519	0.419728
2	71	0.0276033	0.223381	0.22508
2	71	0.0334423	0.339226	0.34087
2	72	0.311478	0.176882	0.358198
2	73	0.121943	0.0437957	0.129569
2	73	0.240095	0.33077	0.408723
2	74	0.0913547	0.129501	0.158481
2	74	0.0224891	0.041051	0.0468075
2	75	0.340096	0.110256	0.357521
2	75	0.144357	0.38046	0.406926
2	76	0.0806225	0.22132	0.235547
2	76	0.319962	0.0587601	0.325313
2	77	0.0150281	0.0810143	0.0823963
2	77	0.0124431	0.29342	0.293684
2	78	0.318951	0.0248266	0.319916
2	78	0.023809	0.169496	0.17116
2	79	0.331449	0.402314	0.521263
2	80	0.0936472	0.287475	0.302344
2	80	0.0891935	0.0315152	0.0945975
2	81	0.153081	0.349672	0.381713
2	81	0.0721145	0.476025	0.481456
2	82	0.129805	0.385934	0.407179
2	82	0.117128	0.346998	0.366232
2	83	0.477618	0.228648	0.529527
2	83	0.0143394	0.0611184	0.062778
2	84	0.167447	0.0747734	0.183384
2	84	0.170531	0.036559	0.174406
2	85	0.131956	0.214609	0.251932
2	85	0.146382	0.18981	0.239699
2	86	0.133708	0.0922585	0.162448
2	87	0.188211	0.0334234	0.191156
2	87	0.0293963	0.147651	0.150549
2	88	0.234418	0.176354	0.293347
2	88	0.0812063	0.348875	0.358201
2	89	0.416066	0.00505199	0.416096
2	89	0.0194343	0.227874	0.228701
2	89	0.206998	0.0642335	0.216735
2	90	0.206566	0.0343855	0.209409
2	90	0.15473	0.162677	0.224511
2	90	0.143072	0.199144	0.24521
2	91	0.118447	0.0632591	0.134281
2	91	0.254745	0.184247	0.314392
2	92	0.138534	0.152086	0.205723
2	92	0.339127	0.243981	0.417772
2	93	0.135824	0.148129	0.200973
2	93	0.0235318	0.0792893	0.0827075
2	94	0.286631	0.486324	0.564507
2	94	0.0479105	0.0985964	0.109621
2	95	0.11574	0.067791	0.134132
2	95	0.0631009	0.0351321	0.0722218
2	96	0.00401454	0.0906885	0.0907773
2	96	0.102657	0.208997	0.232848
2	97	0.0624919	0.103204	0.120649
2	98	0.137698	0.0682502	0.153684
2	98	0.207681	0.144252	0.252864
2	99	0.125005	0.115534	0.170218
2	99	0.447347	0.0346304	0.448686
2	100	0.134986	0.0420295	0.141378
2	100	0.199759	0.114188	0.230092
2	101	0.0545504	0.0171885	0.0571943
2	101	0.154	0.416288	0.44386
2	102	0.0592	0.134744	0.147176
2	102	0.0721168	0.0336338	0.0795743
2	103	0.0650149	0.300586	0.307536
2	104	0.155491	0.0989266	0.184293
2	104	0.0196422	0.130112	0.131587
2	105	0.203873	0.0146897	0.204402
2	105	0.00323902	0.227616	0.227639
2	106	0.15245	0.0160844	0.153297
2	106	0.0705735	0.0203422	0.0734467
2	107	0.00226193	0.0795984	0.0796305
2	107	0.16479	0.0251858	0.166704
2	108	0.0667392	0.243331	0.252318
2	108	0.03474	0.175519	0.178924
2	109	0.00342733	0.271964	0.271985
2	109	0.0469532	0.0885783	0.100253
2	110	0.11319	0.103297	0.153239
2	111	0.00234187	0.185052	0.185067
2	111	0.338397	0.0958845	0.351719
2	112	0.0856451	0.0830873	0.119326
2	112	0.472166	0.188936	0.508564
2	113	0.242059	0.163111	0.291886
2	113	0.497772	0.15958	0.522727
2	114	0.0234333	0.481919	0.482488
2	114	0.0702823	0.263347	0.272564
2	115	0.0703468	0.247483	0.257287
2	115	0.204896	0.164546	0.262788
2	116	0.108541	0.102249	0.149118
2	116	0.0237758	0.0052668	0.0243522
2	117	0.338221	0.439294	0.554412
2	118	0.0453752	0.180985	0.186587
2	118	0.17024	0.205354	0.266743
2	119	0.220374	0.0175942	0.221075
2	119	0.290725	0.46088	0.544915
2	120	0.0491323	0.237557	0.242584
2	120	0.127834	0.0687331	0.14514
2	121	0.17861	0.161901	0.241068
2	121	0.0973492	0.0880707	0.131276
2	122	0.504641	0.151817	0.526983
2	122	0.133474	0.32306	0.349547
2	123	0.0884245	0.0861888	0.12348
2	123	0.0533012	0.0517981	0.074324
2	124	0.127268	0.0138169	0.128015
2	125	0.215081	0.105851	0.239717
2	125	0.0243353	0.280807	0.28186
2	126	0.0897067	0.00262469	0.0897451
2	126	0.115958	0.0475366	0.125324
2	127	0.167181	0.011829	0.167599
2	127	0.307413	0.183842	0.358191
2	128	0.0814843	0.0139413	0.0826683
2	128	0.0353227	0.145312	0.149544
2	129	0.010822	0.0145967	0.0181708
2	129	0.00356067	0.0472318	0.0473659
2	130	0.24494	0.247602	0.348285
2	130	0.213595	0.21956	0.306316
2	131	0.126458	0.213002	0.247712
2	132	0.205592	0.249156	0.323027
2	132	0.303914	0.00349692	0.303934
2	133	0.0604816	0.0992886	0.116259
2	133	0.194479	0.159205	0.251333
2	134	0.264955	0.0808954	0.27703
2	134	0.014303	0.3104	0.310729
2	135	0.159081	0.103363	0.189712
2	135	0.362317	0.0357634	0.364078
2	136	0.0824343	0.310063	0.320834
2	136	0.410908	0.0570414	0.414849
2	137	0.058779	0.0759933	0.0960727
2	138	0.220986	0.0372759	0.224108
2	138	0.0655739	0.351762	0.357822
2	139	0.253016	0.0284516	0.254611
2	139	0.111442	0.0675879	0.130336
2	140	0.0201303	0.128498	0.130065
2	140	0.136273	0.129039	0.187674
2	141	0.210063	0.0827852	0.225787
2	141	0.340332	0.0300753	0.341659
2	142	0.0521603	0.0915629	0.105378
2	142	0.150592	0.0649143	0.163987
2	143	0.164007	0.00707611	0.16416
2	143	0.00332633	0.0474274	0.0475439
2	144	0.099213	0.0711435	0.122084
2	145	0.0668681	0.247396	0.256273
2	146	0.129024	0.366081	0.388152
2	146	0.0692647	0.140465	0.156614
2	147	0.159904	0.170063	0.233432
2	147	0.0367351	0.101677	0.108109
2	148	0.0323053	0.11354	0.118047
2	148	0.24164	0.457261	0.517182
2	149	0.314371	0.174748	0.359675
2	149	0.00291506	0.169829	0.169854
2	150	0.417921	0.136726	0.439717
2	150	0.0596212	0.256749	0.26358
2	151	0.353139	0.0498909	0.356646
2	152	0.0975867	0.076451	0.123967
2	152	0.158871	0.189954	0.247634
2	153	0.178834	0.17583	0.250794
2	153	0.19222	0.280548	0.340082
2	154	0.204398	0.276059	0.343492
2	154	0.0504	0.318436	0.3224
2	155	0.225041	0.286003	0.363925
2	155	0.338855	0.262077	0.428377
2	156	0.137623	0.317126	0.345701
2	156	0.0483866	0.232609	0.237588
2	157	0.304333	0.16921	0.34821
2	157	0.540688	0.0150472	0.540898
2	158	0.150061	0.423476	0.449278
2	159	0.224866	0.0605709	0.232881
2	159	0.302828	0.164778	0.344756
2	160	0.342222	0.110603	0.359651
2	160	0.11109	0.134678	0.174582
2	161	0.0611784	0.615081	0.618116
2	161	0.182733	0.308589	0.358634
2	162	0.00613243	0.289453	0.289518
2	162	0.61556	0.211286	0.650811
2	163	0.232956	0.113749	0.259244
2	163	0.167256	0.0134663	0.167797
2	164	0.291347	0.0456863	0.294907
2	165	0.180408	0.0556421	0.188794
2	165	0.0727786	0.0252389	0.0770307
2	166	0.238371	0.187757	0.303436
2	166	0.212376	0.129898	0.248952
2	167	0.353235	0.253853	0.43499
2	167	0.0780091	0.235296	0.247891
2	168	0.107024	0.127864	0.166743
2	168	0.333722	0.0736243	0.341747
2	169	0.358578	0.0200459	0.359137
2	169	0.34571	0.186561	0.392836
2	170	0.387862	0.199866	0.436329
2	170	0.567486	0.0160419	0.567712
2	171	0.241412	0.253986	0.350412
2	172	0.151247	0.0497078	0.159206
2	172	0.126633	0.255011	0.284722
2	173	0.0985663	0.0984549	0.139315
2	173	0.059285	0.116928	0.131099
2	174	0.319181	0.102306	0.335176
2	174	0.194681	0.116927	0.227096
2	175	0.174711	0.0489029	0.181426
2	175	0.258004	0.0481598	0.262461
2	176	0.467641	0.151362	0.491526
2	176	0.0796389	0.110464	0.136179
2	177	0.147016	0.0433551	0.153276
2	177	0.14543	0.0282409	0.148147
2	178	0.0915618	0.0226729	0.0943272
2	178	0.114935	0.0551237	0.12747
2	178	0.125399	0.160092	0.203358
2	178	0.0987386	0.271394	0.288797
2	178	0.482454	0.266552	0.551191
2	178	0.162972	0.0193282	0.164115
2	178	0.259115	0.315964	0.408624
2	178	0.231036	0.058507	0.238329
2	178	0.154343	0.00172243	0.154353
2	178	0.0708066	0.110237	0.131019
2	178	0.274669	0.178593	0.327626
3	182	0.186765	0.0497655	0.193281
3	183	0.146308	0.140195	0.202634
3	183	0.166399	0.206194	0.264961
3	184	0.278732	0.37222	0.465015
3	185	0.327629	0.147633	0.359356
3	186	0.0584381	0.041472	0.0716585
3	186	0.285809	0.382263	0.477296
3	187	0.162677	0.789057	0.805652
3	188	0.321894	0.0360447	0.323906
3	188	0.274359	0.019456	0.275048
3	189	0.215199	0.0827025	0.230543
3	190	0.219723	0.0820035	0.234527
3	190	0.106031	0.113972	0.155666
3	191	0.107261	0.204449	0.230878
3	192	0.114106	0.122725	0.167576
3	192	0.53882	0.165485	0.56366
3	193	0.279476	0.156306	0.320217
3	194	0.179054	0.241401	0.300557
3	194	0.156765	0.0743749	0.173513
3	195	0.0244567	0.0508504	0.056426
3	196	0.383636	0.0239972	0.384386
3	196	0.269476	0.14946	0.308149
3	197	0.11822	0.0920662	0.149841
3	198	0.199093	0.0447893	0.204069
3	198	0.0959947	0.104252	0.141716
3	199	0.0529879	0.0981447	0.111535
3	200	0.164602	0.204499	0.262514
3	200	0.0185035	0.118867	0.120299
3	201	0.0624137	0.183654	0.19397
3	202	0.131442	0.10607	0.168902
3	202	0.198029	0.222868	0.298136
3	203	0.197764	0.108594	0.225618
3	204	0.00497707	0.093679	0.0938111
3	204	0.0470662	0.0835899	0.0959296
3	205	0.307905	0.20913	0.372211
3	206	0.0345047	0.249378	0.251754
3	206	0.0584993	0.0770822	0.0967669
3	207	0.0214397	0.0509192	0.0552488
3	208	0.28145	0.471214	0.548869
3	208	0.192927	0.283516	0.342931
3	209	0.224113	0.108361	0.248936
3	210	0.112294	0.145884	0.184098
3	210	0.22078	0.327821	0.395234
3	211	0.153813	0.373685	0.404103
3	212	0.000391409	0.0613859	0.0613872
3	213	0.364735	0.316719	0.483055
3	213	0.16724	0.197343	0.258676
3	214	0.191717	0.216285	0.289024
3	215	0.0164797	0.0999371	0.101287
3	215	0.180787	0.0912865	0.202527
3	216	0.0108315	0.0252255	0.0274527
3	217	0.135326	0.308054	0.336468
3	217	0.0952861	0.178619	0.202446
3	218	0.329232	0.0650674	0.335601
3	219	0.0131895	0.38898	0.389203
3	219	0.0201292	0.0193584	0.0279273
3	220	0.190419	0.243025	0.308741
3	221	0.404023	0.0356318	0.405591
3	221	0.0572165	0.0456651	0.0732053
3	222	0.0496814	0.178646	0.185425
3	223	0.312734	0.0909439	0.325689
3	223	0.207988	0.294639	0.360654
3	224	0.194737	0.282818	0.343378
3	225	0.0713561	0.172493	0.18667
3	225	0.135886	0.0277532	0.138691
3	226	0.340135	0.224689	0.407649
3	227	0.00753641	0.00378874	0.00843517
3	227	0.0658361	0.123605	0.140045
3	228	0.227691	0.014273	0.228138
3	229	0.346742	0.0235834	0.347543
3	229	0.278311	0.0521717	0.283159
3	230	0.204791	0.280743	0.3475
3	231	0.0916609	0.0537534	0.10626
3	231	0.0822543	0.0649991	0.104836
3	232	0.105346	0.0625312	0.122507
3	233	0.321845	0.205238	0.381716
3	233	0.405297	0.0855256	0.414222
3	234	0.323694	0.0400788	0.326165
3	235	0.367376	0.0836555	0.37678
3	235	0.0862038	0.0452664	0.0973661
3	236	0.145619	0.132533	0.196901
3	237	0.0229724	0.112384	0.114708
3	237	0.0110048	0.0339426	0.035682
3	238	0.0901976	0.104862	0.138317
3	239	0.0501933	0.524691	0.527087
3	240	0.21316	0.00940132	0.213367
3	240	0.231094	0.196735	0.303495
3	241	0.380698	0.031896	0.382032
3	242	0.141369	0.165789	0.217879
3	242	0.035767	0.0167108	0.0394782
3	243	0.150498	0.190951	0.243129
3	244	0.0429905	0.302655	0.305693
3	244	0.157948	0.262388	0.30626
3	245	0.297398	0.394857	0.494325
3	246	0.147701	0.0428822	0.1538
3	246	0.0675679	0.168648	0.18168
3	247	0.235356	0.0611225	0.243164
3	248	0.239811	0.132891	0.27417
3	248	0.0719098	0.105937	0.128038
3	249	0.137659	0.225502	0.264199
3	250	0.111861	0.253802	0.27736
3	250	0.0713813	0.0992237	0.122232
3	251	0.0290201	0.0539671	0.0612749
3	252	0.0382254	0.00630185	0.0387414
3	252	0.164407	0.0139741	0.165
3	253	0.238189	0.117982	0.265808
3	254	0.111223	0.0598375	0.126298
3	254	0.000943953	0.418431	0.418432
3	255	0.250048	0.157766	0.295659
3	256	0.199229	0.0784785	0.214129
3	256	0.068596	0.327266	0.334378
3	257	0.0494777	0.394104	0.397198
3	258	0.213132	0.275794	0.348551
3	258	0.253184	0.0500424	0.258082
3	259	0.0653071	0.234205	0.24314
3	260	0.232335	0.0296383	0.234217
3	260	0.148286	0.188786	0.24006
3	261	0.0983822	0.322549	0.33722
3	262	0.143349	0.17293	0.224619
3	262	0.0310056	0.0599581	0.0675006
3	263	0.111252	0.207633	0.23556
3	264	0.0325563	0.202213	0.204817
3	264	0.0491574	0.0799849	0.0938831
3	265	0.174923	0.403511	0.439795
3	266	0.300193	0.394685	0.495875
3	267	0.253372	0.453414	0.519405
3	267	0.0414359	0.200107	0.204352
3	268	0.0217926	0.00415335	0.0221849
3	269	0.184012	0.312991	0.363075
3	269	0.30466	0.716276	0.778376
3	270	0.111028	0.363947	0.380506
3	270	0.508218	0.177467	0.538313
3	271	0.287745	0.546339	0.617482
3	271	0.0885919	0.0965029	0.131001
3	272	0.301321	0.339442	0.453889
3	273	0.290772	0.419318	0.510271
3	273	0.13601	0.385113	0.408424
3	274	0.0156004	0.489886	0.490134
3	275	0.362027	0.151915	0.392609
3	275	0.28265	0.213288	0.354095
3	276	0.222759	0.550203	0.593587
3	277	0.0637811	0.447934	0.452452
3	277	0.133791	0.266959	0.298609
3	278	0.0435698	0.478084	0.480065
3	279	0.077965	0.0771078	0.109655
3	279	0.121332	0.010416	0.121778
3	280	0.0850253	0.0126833	0.0859661
3	281	0.0375718	0.124317	0.129871
3	281	0.0889319	0.129346	0.156969
3	282	0.0203666	0.137341	0.138843
3	283	0.0807557	0.199619	0.215335
3	283	0.063723	0.191318	0.201651
3	284	0.0490644	0.240707	0.245656
3	285	0.282936	0.094833	0.298406
3	285	0.260064	0.166349	0.308715
3	286	0.121428	0.319815	0.342091
3	287	0.157117	0.00222404	0.157133
3	287	0.085768	0.266257	0.27973
3	288	0.222533	0.0220527	0.223623
3	289	0.0893307	0.343674	0.355094
3	289	0.038257	0.479089	0.480614
3	290	0.0101791	0.127707	0.128113
3	291	0.131079	0.0288868	0.134224
3	292	0.071696	0.192443	0.205364
3	292	0.0471127	0.349078	0.352243
3	293	0.171438	0.250575	0.30361
3	294	0.0743168	0.192788	0.206617
3	294	0.0478817	0.10989	0.119868
3	295	0.0244482	0.10054	0.10347
3	296	0.0615277	0.126317	0.140505
3	296	0.120011	0.0688361	0.138352
3	297	0.000282065	0.0302972	0.0302985
3	298	0.265682	0.0275769	0.267109
3	298	0.129162	0.096089	0.160984
3	299	0.20201	0.22008	0.298736
3	300	0.169575	0.215694	0.274371
3	300	0.0466583	0.0343221	0.0579224
3	301	0.0464899	0.226529	0.231251
3	302	0.051946	0.0531472	0.074317
3	302	0.0839042	0.144393	0.167001
3	303	0.216884	0.188004	0.287027
3	304	0.231101	0.25925	0.347301
3	304	0.253604	0.0585846	0.260283
3	305	0.0514936	0.102331	0.114557
3	306	0.0616119	0.0573703	0.0841866
3	306	0.236793	0.0701906	0.246977
3	307	0.0768382	0.100208	0.126277
3	308	0.136718	0.166611	0.215525
3	308	0.350285	0.438568	0.561286
3	309	0.307012	0.208782	0.371277
3	309	0.144333	0.107476	0.179953
3	310	0.517097	0.153429	0.539379
3	310	0.357957	0.427343	0.557454
3	310	0.026218	0.270253	0.271522
3	310	0.257247	0.257631	0.364074
3	310	0.152598	0.268291	0.308652
3	311	0.100309	0.0842169	0.130975
3	311	0.0166617	0.132814	0.133855
3	312	0.0611681	0.265161	0.272125
3	312	0.0825009	0.134419	0.157718
3	313	0.470164	0.537629	0.714212
3	313	0.236797	0.300533	0.382614
3	314	0.201124	0.106627	0.22764
3	314	0.195508	0.0241631	0.196995
3	315	0.0809783	0.121739	0.146212
3	316	0.0848291	0.134696	0.159182
3	316	0.093091	0.0761313	0.120258
3	317	0.0117362	0.00951747	0.0151102
3	317	0.0215193	0.103042	0.105265
3	318	0.134034	0.0137219	0.134735
3	318	0.120795	0.117032	0.16819
3	319	0.140604	0.266543	0.301355
3	319	0.348232	0.286284	0.450804
3	320	0.0684315	0.0456286	0.0822487
3	321	0.0730146	0.0276095	0.0780604
3	321	0.0838718	0.171372	0.190795
3	322	0.26079	0.127165	0.290142
3	322	0.013438	0.0802275	0.0813451
3	323	0.164458	0.376292	0.41066
3	323	0.0343333	0.282667	0.284744
3	324	0.0715221	0.0316236	0.0782015
3	325	0.298667	0.0628284	0.305204
3	325	0.273427	0.116234	0.297107
3	326	0.492837	0.339085	0.59822
3	326	0.325016	0.109232	0.342881
3	327	0.234545	0.280942	0.365978
3	327	0.241214	0.0512249	0.246593
3	328	0.335963	0.0241354	0.336829
3	328	0.0472025	0.0651607	0.0804611
3	329	0.401487	0.199168	0.448174
3	330	0.0340444	0.0873667	0.0937654
3	330	0.242657	0.0590212	0.249732
3	331	0.204	0.293853	0.357723
3	331	0.0653019	0.303015	0.309971
3	332	0.139493	0.0829228	0.162279
3	332	0.245931	0.118307	0.272908
3	333	0.251883	0.202933	0.32346
3	334	0.0352212	0.0139699	0.0378905
3	334	0.198713	0.117974	0.231095
3	335	0.0598592	0.158199	0.169145
3	335	0.255583	0.307354	0.399736
3	336	0.156831	0.284009	0.324433
3	336	0.140988	0.144364	0.201788
3	337	0.108376	0.303768	0.322522
3	337	0.116872	0.00261274	0.116902
3	338	0.152296	0.0989972	0.181644
3	339	0.307176	0.135084	0.335566
3	339	0.0910184	0.142157	0.168798
3	340	0.0586429	0.0193775	0.0617614
3	340	0.0189094	0.168235	0.169294
3	341	0.0807799	0.0753054	0.110437
3	341	0.19776	0.50564	0.542937
3	342	0.00521209	0.400937	0.400971
3	343	0.431743	0.521779	0.677241
3	343	0.0470292	0.215628	0.220697
3	344	0.168485	0.391921	0.426602
3	344	0.20009	0.384485	0.433434
3	345	0.324226	0.226336	0.395412
3	345	0.310645	0.111101	0.329915
3	346	0.462356	0.0139328	0.462566
3	346	0.269514	0.179231	0.323669
3	347	0.279329	0.218443	0.354601
3	348	0.054093	0.0526866	0.0755112
3	348	0.124936	0.0398157	0.131127
3	349	0.0796878	0.174254	0.191611
3	349	0.09965	0.242414	0.262097
3	350	0.251587	0.332936	0.417304
3	350	0.0888884	0.143316	0.168643
3	351	0.0835056	0.0300929	0.0887624
3	352	0.0288755	0.328581	0.329847
3	352	0.0140748	0.217437	0.217892
3	353	0.11148	0.136988	0.176617
3	353	0.0484111	0.464933	0.467447
3	354	0.271745	0.177877	0.324786
3	354	0.0992095	0.165692	0.193123
3	355	0.0809242	0.106619	0.133852
3	355	0.13176	0.117253	0.176377
3	356	0.0876819	0.17505	0.195782
3	357	0.169903	0.0472794	0.176359
3	357	0.0467341	0.122598	0.131203
3	358	0.208897	0.205971	0.293363
3	358	0.0203315	0.0671368	0.0701479
3	359	0.290023	0.00471379	0.290061
3	359	0.0472867	0.0817734	0.0944612
3	0	0.0153126	0.142944	0.143762
3	1	0.231166	0.0431217	0.235154
3	1	0.105631	0.0114918	0.106254
3	2	0.216216	0.372952	0.431095
3	2	0.0569128	0.136367	0.147767
3	3	0.0723632	0.150298	0.166811
3	3	0.226543	0.136904	0.264697
3	4	0.183743	0.293275	0.346081
3	4	0.271215	0.0918082	0.286332
3	5	0.141638	0.0823522	0.163839
3	6	0.139188	0.097671	0.170038
3	6	0.0785001	0.130533	0.152319
3	7	0.0303656	0.174929	0.177545
3	7	0.103337	0.0552083	0.11716
3	8	0.0444166	0.237338	0.241459
3	8	0.155688	0.00535168	0.15578
3	9	0.047946	0.15547	0.162695
3	10	0.263309	0.0799219	0.275171
3	10	0.0252723	0.242732	0.244044
3	11	0.134052	0.134312	0.189762
3	11	0.326484	0.164263	0.365478
3	12	0.0616598	0.117868	0.133022
3	12	0.171176	0.297918	0.343594
3	13	0.0508005	0.00832399	0.0514779
3	13	0.0807175	0.223333	0.237472
3	14	0.2145	0.0667913	0.224658
3	15	0.109135	0.447557	0.460671
3	15	0.0355196	0.303741	0.305811
3	16	0.0750059	0.154179	0.171455
3	16	0.0145825	0.216567	0.217057
3	17	0.105761	0.177623	0.206725
3	17	0.137417	0.432219	0.453538
3	18	0.0958548	0.4075	0.418622
3	19	0.0724376	0.238168	0.24894
3	19	0.063	0.199	0.208734
3	20	0.229993	0.218369	0.317146
3	20	0.141827	0.0379051	0.146805
3	21	0.154967	0.453622	0.479362
3	21	0.240363	0.236906	0.337489
3	22	0.273409	0.0906595	0.288048
3	22	0.258608	0.0212505	0.25948
3	23	0.0438449	0.306526	0.309646
3	24	0.0430822	0.240671	0.244497
3	24	0.0785121	0.0847506	0.115528
3	25	0.368483	0.0702482	0.375119
3	25	0.14457	0.253563	0.291881
3	26	0.176458	0.104755	0.20521
3	26	0.208274	0.174166	0.2715
3	27	0.0378287	0.148625	0.153363
3	28	0.0491242	0.224194	0.229513
3	28	0.0389777	0.126935	0.132784
3	29	0.138979	0.0900314	0.165592
3	29	0.257397	0.289024	0.387024
3	30	0.149181	0.136359	0.202111
3	30	0.229484	0.17773	0.29026
3	31	0.119505	0.235302	0.26391
3	31	0.282381	0.244563	0.373564
3	32	0.0326934	0.362626	0.364097
3	33	0.0431173	0.222591	0.226729
3	33	0.069979	0.204315	0.215967
3	34	0.140661	0.134259	0.19445
3	34	0.196395	0.00885161	0.196594
3	35	0.132	0.119867	0.178303
3	35	0.064191	0.0377791	0.0744832
3	36	0.282267	0.00851113	0.282395
3	37	0.0521636	0.0406079	0.0661063
3	37	0.0664203	0.116117	0.133772
3	38	0.0416731	0.118153	0.125287
3	38	0.00990077	0.53401	0.534102
3	39	0.103526	0.148343	0.180896
3	39	0.200703	0.0545489	0.207984
3	40	0.0121243	0.117162	0.117787
3	40	0.153255	0.00111369	0.153259
3	41	0.103507	0.0734585	0.126925
3	42	0.128375	0.0514457	0.1383
3	42	0.00526352	0.0862133	0.0863738
3	43	0.013074	0.191489	0.191935
3	43	0.0769725	0.226744	0.239453
3	44	0.17561	0.127534	0.217034
3	44	0.250319	0.130774	0.282421
3	45	0.0018516	0.0836851	0.0837056
3	46	0.0797166	0.0991588	0.127229
3	46	0.0506456	0.00326205	0.0507505
3	47	0.1345	0.0684411	0.150912
3	47	0.0658124	0.0915529	0.112753
3	48	0.0571074	0.335368	0.340196
3	48	0.0366008	0.30011	0.302334
3	49	0.0107901	0.0644119	0.0653095
3	49	0.185546	0.425986	0.464641
3	50	0.144549	0.40569	0.430672
3	50	0.083402	0.248383	0.262011
3	50	0.0696823	0.0395278	0.0801128
3	50	0.0913542	0.0303967	0.0962785
3	50	0.0473146	0.519834	0.521983
3	50	0.0814284	0.121176	0.145994
3	50	0.0851807	0.00578391	0.0853769
3	51	0.136112	0.18398	0.228856
3	51	0.274637	0.273096	0.387308
3	51	0.143255	0.168559	0.22121
3	52	0.143191	0.0740186	0.16119
3	52	0.0404307	0.0608162	0.0730291
3	52	0.165515	0.0362454	0.169437
3	53	0.0655856	0.0878936	0.109667
3	53	0.315153	0.101257	0.33102
3	53	0.146616	0.253807	0.293112
3	54	0.0820009	0.420175	0.428102
3	54	0.0424099	0.0876076	0.0973329
3	54	0.245032	0.275617	0.368789
3	55	0.0575507	0.330047	0.335027
3	55	0.0442675	0.0223365	0.0495836
3	56	0.10278	0.20106	0.225807
3	56	0.0799518	0.107515	0.133984
3	56	0.0352501	0.408118	0.409637
3	57	0.179391	0.0664077	0.191288
3	57	0.4431	0.434754	0.620765
3	57	0.0200462	0.367074	0.367621
3	58	0.0146486	0.284585	0.284962
3	58	0.00648421	0.0700912	0.0703905
3	58	0.217004	0.174809	0.278656
3	59	0.288602	0.456077	0.539719
3	59	0.174142	0.0195133	0.175232
3	59	0.105625	0.0713587	0.12747
3	60	0.00355142	0.404071	0.404087
3	60	0.0694564	0.238502	0.24841
3	60	0.103319	0.0932426	0.139172
3	61	0.188572	0.0847089	0.206725
3	61	0.0522603	0.168118	0.176053
3	61	0.140082	0.317257	0.346807
3	62	0.0205446	0.0478699	0.0520923
3	62	0.0216954	0.209629	0.210749
3	62	0.0156278	0.234228	0.234749
3	63	0.0156946	0.255831	0.256312
3	63	0.0638022	0.418948	0.423778
3	63	0.0857331	0.223508	0.239387
3	64	0.0546407	0.0198387	0.0581307
3	64	0.173387	0.392055	0.428684
3	64	0.0702877	0.0985544	0.121051
3	65	0.0794206	0.135114	0.156727
3	65	0.0246037	0.376884	0.377687
3	65	0.0111506	0.34453	0.34471
3	66	0.0594474	0.309922	0.315572
3	66	0.0367361	0.27531	0.277751
3	66	0.131022	0.241149	0.274445
3	67	0.0969847	0.251632	0.269675
3	67	0.124131	0.379022	0.398831
3	67	0.224025	0.21122	0.307898
3	68	0.194407	0.364795	0.413363
3	68	0.110119	0.71864	0.727028
3	68	0.0974295	0.244187	0.262907
3	69	0.305389	0.126464	0.330539
3	69	0.10057	0.0722369	0.123825
3	69	0.171279	0.570119	0.595292
3	70	0.390209	0.391618	0.552836
3	70	0.469022	0.119647	0.484042
3	70	0.18238	0.409956	0.448694
3	71	0.182632	0.648854	0.674067
3	71	0.265005	0.122955	0.29214
3	71	0.134753	0.201402	0.242324
3	72	0.116154	0.174518	0.209638
3	72	0.0888916	0.357216	0.36811
3	72	0.0106619	0.252812	0.253037
3	73	0.248143	0.097042	0.266443
3	73	0.0513952	0.0337021	0.0614598
3	73	0.0308632	0.118632	0.122581
3	74	0.0353284	0.274298	0.276564
3	74	0.181331	0.0553315	0.189585
3	74	0.0651538	0.113307	0.130703
3	75	0.26705	0.163404	0.313076
3	75	0.530565	0.100837	0.540062
3	75	0.144027	0.319121	0.350118
3	76	0.182048	0.28051	0.334406
3	76	0.161752	0.229644	0.280892
3	76	0.131584	0.359703	0.383015
3	77	0.0754795	0.330432	0.338944
3	77	0.201004	0.126788	0.237651
3	77	0.235133	0.151175	0.279538
3	78	0.0264016	0.141114	0.143563
3	78	0.216197	0.423425	0.475426
3	78	0.192282	0.0870718	0.211078
3	79	0.187805	0.4392	0.477668
3	79	0.0522145	0.266387	0.271456
3	79	0.136461	0.156782	0.207851
3	80	0.00119076	0.170394	0.170398
3	80	0.123144	0.375383	0.395065
3	80	0.176221	0.116314	0.211146
3	81	0.0814644	0.0972339	0.12685
3	81	0.1764	0.0241887	0.178051
3	81	0.113945	0.180553	0.213501
3	82	0.112673	0.140101	0.179788
3	82	0.172736	0.070452	0.186551
3	82	0.0975695	0.325805	0.340101
3	83	0.373192	0.0573832	0.377578
3	83	0.080829	0.157801	0.177297
3	84	0.227425	0.0285349	0.229208
3	84	0.189745	0.132754	0.231575
3	84	0.0805492	0.136853	0.158798
3	85	0.0795233	0.0438908	0.0908315
3	85	0.251439	0.0223794	0.252433
3	85	0.136613	0.294021	0.324209
3	86	0.41098	0.0415602	0.413076
3	86	0.23795	0.132331	0.272272
3	86	0.250289	0.222727	0.33504
3	87	0.250822	0.178715	0.307978
3	87	0.103835	0.267906	0.287325
3	87	0.0900586	0.0141933	0.0911702
3	88	0.0392729	0.0967094	0.104379
3	88	0.0306178	0.0612894	0.0685116
3	88	0.32181	0.0541892	0.326341
3	89	0.0214071	0.0258066	0.0335297
3	89	0.13654	0.250562	0.28535
3	89	0.479464	0.0336827	0.480645
3	90	0.0137033	0.000523154	0.0137132
3	90	0.360875	0.0416233	0.363268
3	90	0.336172	0.0475961	0.339524
3	90	0.204335	0.125671	0.239887
3	90	0.289782	0.0316519	0.291505
3	91	0.117041	0.245906	0.272338
3	91	0.11565	0.0901642	0.146644
3	92	0.0473779	0.0553064	0.0728249
3	93	0.134572	0.109902	0.173747
3	93	0.432623	0.421428	0.603957
3	94	0.369003	0.0811831	0.377827
3	95	0.0234901	0.0115969	0.0261968
3	96	0.0380568	0.0800458	0.0886321
3	96	0.0557592	0.203877	0.211364
3	97	0.0573742	0.147481	0.158248
3	98	0.157143	0.138708	0.209604
3	98	0.223039	0.412488	0.468927
3	99	0.325913	0.226437	0.396854
3	100	0.186935	0.304598	0.357386
3	100	0.158757	0.0611614	0.170131
3	101	0.25588	0.210617	0.331412
3	102	0.301201	0.034546	0.303175
3	102	0.108804	0.0412552	0.116363
3	103	0.0222653	0.0430487	0.0484658
3	104	0.103649	0.0606992	0.120115
3	104	0.0375916	0.0633689	0.07368
3	105	0.104736	0.0795419	0.131516
3	106	0.0786297	0.0464119	0.0913055
3	106	0.0105663	0.274867	0.27507
3	107	0.0798535	0.275288	0.286636
3	108	0.156985	0.0864049	0.179193
3	108	0.257952	0.000198466	0.257953
3	109	0.108978	0.30568	0.324525
3	110	0.170265	0.242212	0.296069
3	110	0.0173767	0.413691	0.414056
3	111	0.195594	0.289917	0.349727
3	112	0.10764	0.0546825	0.120733
3	112	0.0734043	0.270798	0.280571
3	113	0.0162368	0.0180026	0.0242431
3	114	0.00630115	0.481375	0.481416
3	114	0.0614927	0.103971	0.120795
3	115	0.144949	0.36452	0.392282
3	116	0.226138	0.0678435	0.236095
3	116	0.134335	0.188531	0.231495
3	117	0.0964344	0.0262138	0.0999337
3	118	0.0485219	0.144301	0.15224
3	118	0.317965	0.187145	0.368951
3	119	0.254639	0.426558	0.496782
3	120	0.133069	0.0116875	0.133582
3	120	0.08363	0.217277	0.232816
3	121	0.15099	0.324931	0.358298
3	122	0.188949	0.236424	0.302652
3	122	0.0368109	0.102437	0.10885
3	123	0.0237327	0.195116	0.196554
3	124	0.0532639	0.307595	0.312173
3	125	0.0797353	0.107725	0.134024
3	125	0.106987	0.0472054	0.116938
3	126	0.0832228	0.117203	0.143745
3	127	0.0654952	0.237153	0.246031
3	127	0.176087	0.18931	0.258544
3	128	0.0221081	0.0145352	0.0264583
3	129	0.0646963	0.263389	0.271219
3	129	0.104741	0.110793	0.152466
3	130	0.192234	0.248704	0.314337
3	131	0.0229938	0.244279	0.245359
3	131	0.11474	0.0268274	0.117834
3	132	0.0738203	0.0659788	0.0990083
3	133	0.039134	0.0924471	0.100389
3	133	0.160393	0.00546933	0.160486
3	134	0.125493	0.198291	0.234665
3	135	0.320895	0.256	0.410499
3	135	0.0179494	0.390488	0.390901
3	136	0.100703	0.365142	0.378774
3	137	0.183756	0.063007	0.194258
3	137	0.00711803	0.355949	0.35602
3	138	0.120511	0.245541	0.27352
3	139	0.375715	0.0898196	0.386302
3	139	0.110601	0.0223397	0.112834
3	140	0.0189289	0.173677	0.174706
3	141	0.186348	0.13545	0.230374
3	141	0.0762496	0.00318596	0.0763162
3	142	0.0878005	0.130142	0.15699
3	143	0.256127	0.283706	0.382217
3	143	0.204682	0.131093	0.243065
3	144	0.245008	0.178247	0.302987
3	145	0.231602	0.147715	0.274698
3	145	0.56624	0.141673	0.583695
3	146	0.298572	0.278361	0.408204
3	147	0.103282	0.00720758	0.103533
3	147	0.082552	0.229206	0.243619
3	148	0.225246	0.0575707	0.232487
3	149	0.561135	0.0951612	0.569147
3	149	0.462807	0.206712	0.506873
3	150	0.448002	0.456645	0.639711
3	151	0.418214	0.022449	0.418816
3	152	0.12926	0.490944	0.507676
3	152	0.193871	0.108323	0.222081
3	153	0.00143456	0.185879	0.185885
3	154	0.313284	0.151961	0.348194
3	154	0.151857	0.147887	0.211969
3	155	0.163098	0.134571	0.211448
3	156	0.155201	0.433236	0.460197
3	156	0.182565	0.166929	0.247377
3	157	0.40651	0.629471	0.749322
3	158	0.136121	0.339802	0.366053
3	158	0.098617	0.0521277	0.111546
3	159	0.362334	0.324262	0.486242
3	160	0.311641	0.239537	0.393063
3	160	0.257123	0.0256372	0.258398
3	161	0.160824	0.180436	0.241705
3	162	0.449937	0.335343	0.561158
3	162	0.240507	0.216435	0.323555
3	163	0.113522	0.0273692	0.116774
3	164	0.144521	0.176515	0.228131
3	164	0.068797	0.269283	0.277932
3	165	0.265901	0.285186	0.389916
3	166	0.121534	0.230532	0.260606
3	166	0.43409	0.0164264	0.434401
3	167	0.0287447	0.314292	0.315604
3	168	0.246955	0.131253	0.279668
3	168	0.227932	0.231928	0.325182
3	169	0.381537	0.0886803	0.391708
3	170	0.0691863	0.364256	0.370768
3	170	0.30685	0.0441543	0.31001
3	171	0.0126019	0.0557733	0.0571792
3	172	0.230823	0.101098	0.251992
3	172	0.0741754	0.134873	0.153925
3	173	0.292309	0.139495	0.323888
3	174	0.0721829	0.0629576	0.0957812
3	174	0.10679	0.0621575	0.123562
3	175	0.0788018	0.15331	0.172376
3	176	0.230768	0.163585	0.282867
3	176	0.064479	0.0547694	0.0846004
3	177	0.26947	0.0699525	0.278401
3	178	0.475953	0.0778335	0.482275
3	178	0.202015	0.0786928	0.216801
3	178	0.119513	0.213754	0.244896
3	178	0.0414383	0.0207056	0.0463234
3	178	0.11324	0.0127273	0.113953
3	178	0.196194	0.225788	0.299119
3	178	0.0663639	0.122992	0.139754
3	178	0.348383	0.179969	0.392122
3	178	0.492976	0.0367947	0.494347
3	178	0.273083	0.314685	0.416655
3	178	0.214971	0.381754	0.438119
4	182	0.164367	0.14623	0.219999
4	183	0.356539	0.186848	0.402532
4	184	0.225789	0.228454	0.321204
4	184	0.0438577	0.320492	0.323479
4	185	0.416667	0.392519	0.572436
4	186	0.012808	0.276044	0.276341
4	186	0.0568327	0.394872	0.398941
4	187	0.0968966	0.224325	0.244357
4	188	0.302247	0.341911	0.456352
4	188	0.0775729	0.312687	0.322165
4	189	0.176819	0.00271336	0.17684
4	190	0.128735	0.186296	0.226449
4	190	0.0960635	0.0084847	0.0964375
4	191	0.0630676	0.172159	0.183347
4	192	0.0148293	0.18347	0.184069
4	192	0.0789618	0.0605195	0.0994866
4	193	0.194075	0.0286886	0.196184
4	194	0.216987	0.020717	0.217974
4	194	0.14106	0.194449	0.240226
4	195	0.180206	0.0155773	0.180878
4	196	0.187481	0.421038	0.460893
4	196	0.0478804	0.04909	0.0685738
4	197	0.359713	0.249806	0.437945
4	198	0.383578	0.0429701	0.385977
4	198	0.161173	0.0521402	0.169397
4	199	0.0856022	0.436137	0.444458
4	200	0.161665	0.384192	0.41682
4	200	0.061318	0.142248	0.154901
4	201	0.158647	0.0221243	0.160183
4	202	0.109822	0.0157009	0.110938
4	202	0.0876857	0.0777481	0.11719
4	203	0.214676	0.355133	0.414976
4	204	0.250027	0.0890732	0.265419
4	205	0.145982	0.0792203	0.166092
4	205	0.153286	0.283806	0.322556
4	206	0.0626697	0.110717	0.127224
4	207	0.283867	0.267151	0.389808
4	207	0.207364	0.0316849	0.209771
4	208	0.373831	0.0693879	0.380216
4	209	0.548199	0.140974	0.566035
4	209	0.39942	0.0583512	0.40366
4	210	0.384986	0.198845	0.433306
4	211	0.0519873	0.102477	0.11491
4	211	0.18398	0.137164	0.229483
4	212	0.515212	0.177564	0.544952
4	213	0.12522	0.0365377	0.130441
4	213	0.0178448	0.117307	0.118657
4	214	0.220723	0.0208001	0.221701
4	215	0.339205	0.0848511	0.349656
4	215	0.196025	0.387805	0.434532
4	216	0.439333	0.0260645	0.440106
4	217	0.0643236	0.00483573	0.0645051
4	217	0.0562109	0.133669	0.145007
4	218	0.00714938	0.138854	0.139038
4	219	0.0808362	0.0802831	0.113929
4	219	0.0659278	0.165708	0.178342
4	220	0.109915	0.00207416	0.109935
4	221	0.0149219	0.178336	0.178959
4	221	0.180928	0.0564254	0.189522
4	222	0.165389	0.018432	0.166413
4	223	0.149383	0.169517	0.225945
4	223	0.0260717	0.328279	0.329312
4	224	0.205509	0.131689	0.244082
4	225	0.186384	0.183826	0.261785
4	225	0.190103	0.0603153	0.199442
4	226	0.172197	0.0357433	0.175867
4	227	0.245091	0.0508473	0.25031
4	227	0.0734742	0.106628	0.129492
4	228	0.248996	0.14017	0.285738
4	229	0.099411	0.00882995	0.0998024
4	229	0.273675	0.22422	0.353798
4	230	0.197508	0.015864	0.198144
4	231	0.27029	0.0402393	0.273269
4	232	0.00827044	0.217677	0.217834
4	232	0.16345	0.226561	0.279366
4	233	0.0188595	0.161561	0.162658
4	234	0.0524538	0.145829	0.154976
4	234	0.0951508	0.0691841	0.117644
[truncated: 2,744 more rows]

## Sheet: Winston-Lutz test_ExacTrac
		Absolute Error [mm]
	Trajectory	Vertical	Longitudinal	Lateral	Three-dimension			Mean absolute error	2SD	Max	Min
	1	0.02	0.05	0	0.0538516		Vertical	0.00714286	0.0139971	0.02	0
	2	0.01	0.02	0.05	0.0547723		Longitudinal	0.03	0.0478091	0.08	0.01
	3	0	0.02	0	0.02		Lateral	0.0257143	0.0488229	0.07	0
	4	0.01	0.08	0.07	0.106771		Three-dimension	0.0442982	0.058864	0.106771	0.0141421
	5	0	0.01	0.01	0.0141421
	6	0	0.02	0.03	0.0360555
	7	0.01	0.01	0.02	0.0244949

## Sheet: Geometric accuracy_log
														Correlations between mechanical errors and the mechanical speeds
			Gantry (°)	Couch (°)	MLC (mm)	MU			Geometric accuracy in all result					Gantry (only movement)			Couch (only movement)			MLC (including A side and Bside)				Mechanical speed
	Trajectory	Patients No.	Mean absolute error	Mean absolute error	Mean absolute error	Mean absolute error			Gantry (°)	Couch (°)	MLC (mm)	MU		Speed [°/s]	Error [°]		Speed [°/s]	Error [°]		Speed [mm/s]	Error [mm]			Gantry [°]	Couch [°]	MLC [mm/s]
	1	1	0.0376757	0.0178577	0.0202083	0.0132326		Mean absolute error	0.0400384	0.0570112	0.0212946	0.0115301		0	0.000488		0	0.001953		0	0.003397		Mean speed	3.60595	1.2923	3.99746
		2	0.0412291	0.0313638	0.0232235	0.0125415		2SD	0.00427623	0.0435797	0.00504226	0.00492783		0	0		0	0		0	0.003397		Max	5.96925	3.2227	17.493
		3	0.0374744	0.0181175	0.0196207	0.0132509		min	0.0351848	0.00912125	0.0106	0.00695415		0	0.00589		0	0.002716		0.113067	0.00762467		Min	0	0	0
		4	0.0407178	0.0823068	0.0213556	0.0123004		max	0.0436887	0.0964224	0.0259083	0.0201972		0	0.015503		0	0.004059		0.636967	0.00835633
		5	0.0411217	0.0269893	0.0214394	0.0120512								0	0.029876		0	0.006073		0.924733	0.010399
	2	1	0.0400978	0.0465372	0.0225668	0.0114857								0.33265	0.04245		0	0.008758		1.27402	0.012057
		2	0.0433101	0.0574567	0.022301	0.0107087								0	0.066436		0.09765	0.010162		1.62347	0.013712
		3	0.0393429	0.0440849	0.0217597	0.0112535								0.3311	0.088623		0	0.014191		1.96768	0.015509
		4	0.0436887	0.053137	0.0207029	0.0105554								0.66375	0.108948		0.09765	0.016953		2.32705	0.016781
		5	0.0421895	0.0502542	0.0106	0.0201972								0.99485	0.127442		0.1953	0.018418		2.656	0.0185257
	3	1	0.0363204	0.00912125	0.0259083	0.0129866								1.326	0.144135		0.19535	0.020553		3.02577	0.01943
		2	0.0355478	0.0332975	0.018928	0.00696263								1.6571	0.158966		0.29295	0.021423		3.3647	0.0205773
		3	0.0368323	0.031741	0.0206704	0.00907423								1.98975	0.171997		0.29295	0.02295		3.73973	0.0210863
		4	0.0351848	0.03082	0.0171936	0.00695415								2.32085	0.183167		0.39065	0.023208		4.01722	0.0228413
		5	0.0402763	0.0537253	0.0206519	0.00939349								2.98465	0.185882		0.3906	0.024125		4.41762	0.023402
	4	1	0.0376592	0.054683	0.0214936	0.0131557								2.9846	0.19339		0.4883	0.023773		4.74655	0.024289
		2	0.0412299	0.0848436	0.0243149	0.0123199								3.31575	0.199066		0.58595	0.022125		5.09077	0.0250917
		3	0.039446	0.0734028	0.0224722	0.0129721								3.9795	0.19458		0.5859	0.02092		5.32688	0.025628
		4	0.0409075	0.0822479	0.0212797	0.0120574								3.9795	0.190338		0.58595	0.01976		5.36817	0.025784
		5	0.0408973	0.0786234	0.0216213	0.0119143								4.6417	0.172852		0.4883	0.020538		5.37303	0.0256277
	5	1	0.0394644	0.0558812	0.0214734	0.00834844								4.64325	0.155335		0.6836	0.01741		5.34187	0.0262027
		2	0.0412284	0.0684121	0.0221063	0.00906159								5.3055	0.124572		0.48825	0.018204		5.35758	0.0264637
		3	0.0405551	0.0598571	0.0212341	0.00798215								5.30545	0.093811		0.58595	0.017029		5.41618	0.0255687
		4	0.0413635	0.0597943	0.0207887	0.00729368								5.3055	0.063049		0.58595	0.015854		5.35315	0.0259947
		5	0.0401638	0.0553409	0.0205678	0.00722489								4.97285	0.03894		0.58595	0.014694		5.35315	0.0262513
	6	1	0.0401355	0.0811448	0.0229599	0.012353								4.64325	0.021423		0.48825	0.015473		5.37355	0.026197
		2	0.0434026	0.0964224	0.0244578	0.0116214								4.6417	0.003968		0.58595	0.014297		5.3684	0.0262367
		3	0.0408667	0.085161	0.0217418	0.0121488								3.9795	0.000275		0.58595	0.013138		5.37377	0.026174
		4	0.0377477	0.0614537	0.0189635	0.0132065								3.9795	0.004517		0.48825	0.013916		5.33762	0.0268337
		5	0.0419719	0.0869038	0.0215855	0.0115655								3.64685	0.002106		0.4883	0.014694		5.41457	0.0259553
	7	1	0.0395976	0.0614506	0.0230375	0.0125992								3.31575	0.006927		0.58595	0.013534		5.35303	0.0263057
		2	0.0427978	0.0718329	0.0237188	0.0122551								3.3157	0.015961		0.5859	0.01236		5.35695	0.026579
		3	0.0373701	0.0460335	0.0206107	0.0132654								3.3173	0.024963		0.4883	0.013138		5.36708	0.02665
		4	0.0407701	0.061673	0.0212132	0.0112869								2.98305	0.04065		0.58595	0.011978		5.38627	0.026337
		5	0.0400692	0.0609954	0.021857	0.0119696								3.3173	0.049652		0.58595	0.010803		5.33983	0.0269527
														3.3157	0.058686		0.48825	0.011582		5.38283	0.0267097
														3.31575	0.067719		0.58595	0.010422		5.35135	0.027094
														3.64685	0.070129		0.4883	0.0112		5.36585	0.0271893
														3.9795	0.065887		0.5859	0.010025		5.3809	0.026983
														3.64835	0.068268		0.4883	0.010818		5.35035	0.027389
														3.978	0.064056		0.58595	0.009643		5.37577	0.027286
														3.9795	0.059814		0.48825	0.010422		5.37093	0.0272793
														4.3106	0.04895		0.58595	0.009262		5.39135	0.026865
														3.9795	0.044708		0.4883	0.01004		5.35537	0.0271697
														3.97945	0.040467		0.48825	0.010819		5.38602	0.026861
														3.9795	0.036225		0.58595	0.009659		5.3454	0.0273657
														3.978	0.032013		0.4883	0.010437		5.41682	0.0264413
														3.97945	0.027771		0.48825	0.011216		5.35872	0.0266813
														3.6484	0.030151		0.58595	0.010056		5.34288	0.027235
														3.97795	0.02594		0.4883	0.010833		5.37252	0.027196
														3.6484	0.02832		0.48825	0.011612		5.40227	0.026564
														3.64685	0.030731		0.58595	0.010452		5.3565	0.026846
														3.64835	0.033112		0.4883	0.01123		5.36147	0.027029
														3.64685	0.035523		0.3906	0.013962		5.40235	0.026401
														3.6484	0.037903		0.58595	0.012802		5.34103	0.0269863
														3.64685	0.040314		0.58595	0.011627		5.35118	0.027375
														3.64835	0.042695		0.48825	0.012406		5.37682	0.0272497
														3.64685	0.045105		0.58595	0.011246		5.34607	0.0277403
														3.64685	0.047516		0.4883	0.012024		5.3974	0.027205
														3.9795	0.043274		0.5859	0.010849		5.38185	0.0269803
														3.6484	0.045654		0.4883	0.011643		5.35128	0.027368
														3.97795	0.041443		0.4883	0.01242		5.45387	0.0287517
														3.6484	0.043853		0.5859	0.011139		9.44275	0.045727
														3.9795	0.039611		0.4883	0.011734		14.6433	0.0509883
														3.64685	0.042022		0.4883	0.012329		15.1706	0.050813
														3.97945	0.037781		0.5859	0.010972		15.1501	0.0510493
														3.64685	0.040192		0.58595	0.009613		15.1433	0.0514193
														3.6484	0.042572		0.39065	0.012161		15.1871	0.0509147
														3.9795	0.03836		0.5859	0.010804		15.1627	0.0508977
														3.64685	0.040771		0.4883	0.011398		15.1474	0.051186
														3.9795	0.036529		0.4883	0.011993		15.1678	0.051066
														3.64685	0.03894		0.5859	0.010636		15.1912	0.050887
														3.97945	0.034699		0.4883	0.011246		15.1659	0.0510083
														3.6484	0.037079		0.58595	0.009888		15.1607	0.051032
														3.64685	0.03952		0.3906	0.012436		15.145	0.0513673
														3.64685	0.041931		0.58595	0.011078		15.1782	0.0512447
														3.9795	0.037689		0.58595	0.00972		15.1771	0.050939
														3.64835	0.04007		0.3906	0.012268		15.1447	0.0512827
														3.64685	0.042481		0.58595	0.01091		15.1992	0.05074
														3.9795	0.038239		0.58595	0.009552		15.1815	0.0503463
														3.64685	0.04068		0.48825	0.010148		15.1645	0.050702
														3.9795	0.036438		0.4883	0.010742		15.1672	0.0510033
														3.6484	0.038818		0.58595	0.009384		15.2066	0.0503133
														3.64685	0.041229		0.48825	0.00998		15.1197	0.0511553
														3.97945	0.036988		0.58595	0.008621		15.1759	0.0510787
														3.6469	0.039398		0.4883	0.009216		15.2014	0.0504913
														3.64835	0.041809		0.48825	0.009812		15.1351	0.0510373
														3.9795	0.037567		0.4883	0.010407		15.181	0.050847
														3.64685	0.039978		0.4883	0.011001		15.1843	0.0508053
														3.64685	0.042389		0.5859	0.009644		15.1822	0.0506033
														3.9795	0.038147		0.39065	0.012192		15.1511	0.050818
														3.64835	0.040528		0.58595	0.010833		15.1598	0.0510623
														3.64685	0.042969		0.5859	0.009476		15.1802	0.0508997
														3.9795	0.038727		0.4883	0.010071		15.1837	0.0508697
														3.64685	0.041138		0.4883	0.010666		15.1563	0.0509787
														3.6484	0.043518		0.48825	0.011261		15.1642	0.0511367
														3.9795	0.039276		0.4883	0.011856		15.1729	0.050916
														3.64685	0.041687		0.4883	0.012451		15.1779	0.051003
														3.97945	0.037476		0.5859	0.011094		15.1473	0.051292
														3.64685	0.039887		0.4883	0.011688		15.1867	0.050796
														3.6484	0.042267		0.4883	0.012283		15.1808	0.050621
														3.9795	0.038025		0.48825	0.012879		15.1437	0.051187
														3.64685	0.040436		0.58595	0.01152		15.1822	0.0511867
														3.9795	0.036193		0.4883	0.012115		15.1764	0.0508963
														3.64685	0.038635		0.3906	0.014664		15.1582	0.0511727
														3.64835	0.041016		0.58595	0.013306		15.1629	0.0513537
														3.97795	0.036805		0.48825	0.013901		15.1964	0.0508653
														3.6484	0.039185		0.58595	0.012543		15.1724	0.050859
														3.9795	0.034942		0.4883	0.013138		15.1721	0.0506527
														3.64685	0.037353		0.48825	0.013733		15.1755	0.0507873
														3.64835	0.039765		0.4883	0.014328		15.1397	0.0512293
														3.978	0.035553		0.4883	0.014923		15.1909	0.0508527
														3.64835	0.037934		0.5859	0.013566		15.1653	0.050986
														3.64685	0.040344		0.4883	0.01416		15.1856	0.0506987
														3.9795	0.036102		0.4883	0.014755		14.8656	0.0488393
														3.6484	0.038482		0.48825	0.015442		12.6192	0.040294
														3.64685	0.040893		0.58595	0.014282		11.2326	0.0415213
														3.97945	0.036652		0.4883	0.01506		11.518	0.0420613
														3.64685	0.039032		0.48825	0.015839		11.5307	0.0423843
														3.6484	0.041412		0.4883	0.016617		11.5595	0.0421347
														3.97795	0.037201		0.58595	0.015457		11.5322	0.04243
														3.6484	0.039581		0.5859	0.014283		11.5355	0.042658
														3.64685	0.041962		0.4883	0.015061		11.5813	0.0419713
														3.9795	0.037719		0.58595	0.013885		11.5305	0.0423007
														3.64835	0.0401		0.48825	0.014679		11.5152	0.0429357
														3.64685	0.042511		0.58595	0.013504		11.5861	0.0421533
														3.9795	0.038239		0.4883	0.014282		11.5383	0.0423247
														3.64685	0.04065		0.48825	0.015061		11.5353	0.042557
														3.6484	0.043029		0.58595	0.013886		11.5585	0.0423247
														3.9795	0.038787		0.58595	0.012726		11.5543	0.0421783
														3.64685	0.041168		0.4883	0.013504		11.5229	0.0426573
														3.64685	0.043579		0.48825	0.014282		11.5688	0.0422223
														3.97945	0.039338		0.58595	0.013107		11.5483	0.042193
														3.6484	0.041717		0.4883	0.0139		11.5322	0.0424893
														3.97795	0.037476		0.48825	0.014679		11.5511	0.042406
														3.6484	0.039856		0.58595	0.013504		11.5302	0.0427427
														3.64685	0.042267		0.58595	0.012329		11.5459	0.0427643
														3.9795	0.038025		0.48825	0.013123		11.5817	0.0420677
														3.64835	0.040375		0.4883	0.013901		11.5309	0.042389
														3.97795	0.036164		0.58595	0.012726		11.5462	0.0424033
														3.6484	0.038544		0.48825	0.013504		11.5563	0.0422163
														3.64685	0.040955		0.4883	0.014297		11.5361	0.0424333
														3.9795	0.036682		0.4883	0.015075		11.5412	0.042549
														3.64835	0.039063		0.5859	0.013901		11.5409	0.0426703
														3.64685	0.041474		0.4883	0.014679		11.5615	0.0423797
														3.9795	0.037232		0.58595	0.013519		11.5449	0.042422
														3.64685	0.039612		0.48825	0.014298		11.5374	0.0426113
														3.6484	0.041992		0.58595	0.013123		11.5589	0.0423733
														3.64685	0.044403		0.4883	0.013901		11.5488	0.0423357
														3.9795	0.040161		0.5859	0.012742		11.5525	0.0422233
														3.64685	0.042541		0.4883	0.013519		11.5116	0.04293
														3.64835	0.044922		0.4883	0.014297		11.5516	0.042838
														3.9795	0.04068		0.5859	0.013123		11.5407	0.0429627
														3.64685	0.043091		0.4883	0.013916		11.574	0.0424207
														3.9795	0.038818		0.4883	0.014694		11.5326	0.042708
														3.64685	0.041229		0.5859	0.01352		11.5569	0.0425093
														3.64835	0.04361		0.4883	0.014298		11.541	0.0426293
														3.9795	0.039368		0.58595	0.013138		11.5459	0.0426503
														3.64685	0.041748		0.48825	0.013917		11.5344	0.0429017
														3.64685	0.044159		0.58595	0.012741		11.5278	0.0432847
														3.9795	0.039917		0.4883	0.013519		11.6021	0.0421827
														3.6484	0.042297		0.48825	0.014313		11.526	0.042602
														3.97795	0.038055		0.58595	0.013138		11.5665	0.042212
														3.6484	0.040435		0.58595	0.011963		11.5463	0.0422257
														3.64685	0.042846		0.4883	0.012741		11.5451	0.0422633
														3.97945	0.038605		0.48825	0.013535		11.5201	0.0428007
														3.6484	0.040954		0.58595	0.01236		11.5566	0.042608
														3.97795	0.036743		0.4883	0.013137		11.511	0.042684
														3.6484	0.039123		0.5859	0.011902		9.33397	0.0284577
														3.64685	0.041534		0.58595	0.010544		4.975	0.0248117
														3.9795	0.037292		0.4883	0.011139		4.67563	0.0251723
														3.64835	0.039673		0.48825	0.011734		4.72657	0.0249627
														3.64685	0.042084		0.58595	0.010376		4.73143	0.0247493
														3.64685	0.044495		0.4883	0.010971		4.7013	0.0250923
														3.9795	0.040283		0.48825	0.011567		4.7163	0.0249647
														3.6484	0.042663		0.58595	0.010208		4.71125	0.025322
														3.64685	0.045074		0.4883	0.010803		4.74662	0.0247147
														3.97945	0.040833		0.48825	0.011399		4.6962	0.0252543
														3.64685	0.043244		0.6836	0.008087		4.71125	0.0253213
														3.6484	0.045624		0.4883	0.008682		4.70618	0.0255607
														3.9795	0.041382		0.48825	0.009278		4.7011	0.025768
														3.64685	0.043793		0.4883	0.009873		4.73665	0.025411
														3.9795	0.03955		0.58595	0.008514		4.72033	0.0253803
														3.64685	0.041961		0.48825	0.00911		4.6998	0.0257593
														3.64835	0.044373		0.58595	0.007752		4.71497	0.0258367
														3.9795	0.040131		0.4883	0.008346		4.73003	0.0256133
														3.64685	0.042542		0.48825	0.008942		4.70968	0.025794
														3.9795	0.038299		0.4883	0.009537		4.6907	0.026357
														3.64685	0.04071		0.4883	0.010132		4.73535	0.026025
														3.9795	0.036468		0.5859	0.008774		4.69415	0.0265183
														3.64685	0.038879		0.4883	0.009369		4.7442	0.026011
														3.64835	0.04126		0.4883	0.009964		4.70858	0.0262153
														3.9795	0.037018		0.5859	0.008606		4.71898	0.0262103
														3.64685	0.039429		0.4883	0.009201		4.71285	0.0263303
														3.6484	0.041809		0.4883	0.009796		4.74343	0.025837
														3.97795	0.037628		0.48825	0.010392		4.67728	0.026667
														3.6484	0.040008		0.58595	0.009033		4.73787	0.0262863
														3.64685	0.042419		0.4883	0.009628		4.71153	0.0264307
														3.97945	0.038178		0.48825	0.010224		4.73678	0.0260717
														3.6484	0.040558		0.4883	0.010818		4.7013	0.0264217
														3.64685	0.042969		0.4883	0.011413		4.70138	0.0267703
														3.9795	0.038727		0.5859	0.010056		4.74707	0.026204
														3.64685	0.041137		0.4883	0.010651		4.73163	0.025947
														3.64835	0.043518		0.4883	0.011245		4.70138	0.0262963
														3.978	0.039306		0.48825	0.011841		4.6911	0.0268487
														3.64835	0.041718		0.58595	0.010483		4.7267	0.0266923
														3.64685	0.044129		0.4883	0.011078		4.73693	0.026329
														3.9795	0.039886		0.48825	0.011673		4.72158	0.0262733
														3.6484	0.042266		0.4883	0.012268		4.7164	0.026321
														3.64685	0.044677		0.58595	0.01091		4.71095	0.0264783
														3.97945	0.040436		0.48825	0.011505		4.68525	0.027149
														3.64685	0.042847		0.4883	0.0121		4.74623	0.0266007
														3.6484	0.045227		0.48825	0.012696		4.69032	0.027171
														3.9795	0.040985		0.4883	0.013291		4.74067	0.026733
														3.64685	0.043396		0.4883	0.013885		4.69945	0.0271203
														3.9795	0.039184		0.5859	0.012528		4.71433	0.027209
														3.64685	0.041595		0.58595	0.01117		4.70437	0.0274973
														3.64835	0.043976		0.4883	0.011764		4.74967	0.0268807
														3.97795	0.039765		0.48825	0.01236		4.72407	0.0267757
														3.6484	0.042145		0.4883	0.012955		4.69868	0.027177
														3.9795	0.037903		0.58595	0.011597		4.75668	0.0263863
														3.64685	0.040314		0.48825	0.012253		3.62623	0.0180843
														3.9795	0.036071		0.58595	0.011078		0.723683	0.0132557
														3.64685	0.038482		0.4883	0.011856		0.678033	0.0125237
														3.64835	0.040863		0.48825	0.01265		0.66265	0.012927
														3.9795	0.036621		0.4883	0.013428		0.743767	0.0124117
														3.64685	0.039063		0.58595	0.012253		0.7337	0.0118407
														3.9795	0.034821		0.48825	0.013047		0.70315	0.0121473
														3.64685	0.037231		0.4883	0.013825		0.7184	0.012087
														3.64835	0.039612		0.58595	0.012649		0.7589	0.0116573
														3.9795	0.03537		0.48825	0.013443		0.713267	0.0120237
														3.64685	0.037781		0.4883	0.014221		0.72345	0.0122987
														3.64685	0.040192		0.58595	0.013046		0.738733	0.011953
														3.6484	0.042572		0.48825	0.01384		0.728567	0.0117803
														3.9795	0.03833		0.4883	0.014618		0.753767	0.0117847
														3.64685	0.040741		0.58595	0.013443		0.738767	0.0116503
														3.64835	0.043152		0.48825	0.014237		0.71325	0.011803
														3.978	0.03894		0.4883	0.015015		0.738683	0.0118677
														3.64835	0.041321		0.58595	0.01384		0.708233	0.0124487
														3.64685	0.043732		0.48825	0.014634		0.779117	0.0118597
														3.9795	0.03949		0.4883	0.015412		0.713383	0.012181
														3.64685	0.041901		0.58595	0.014236		0.748733	0.0120003
														3.6484	0.044281		0.48825	0.01503		0.718317	0.0124307
														3.97945	0.040039		0.58595	0.013855		0.733717	0.012355
														3.64685	0.04245		0.4883	0.014648		0.763817	0.0118763
														3.9795	0.038208		0.48825	0.015427		0.713417	0.0122017
														3.64685	0.04065		0.4883	0.016205		0.738683	0.012249
														3.6484	0.04303		0.58595	0.015045		0.733817	0.0123493
														3.9795	0.038787		0.48825	0.015824		0.779317	0.0119667
														3.64685	0.041198		0.58595	0.014649		0.7084	0.012412
														3.97945	0.036957		0.4883	0.015442		0.718633	0.0126153
														3.64685	0.039368		0.58595	0.014267		0.73885	0.0124523
														3.6484	0.041748		0.48825	0.015045		0.748933	0.012456
														3.9795	0.037506		0.58595	0.013885		0.74385	0.012502
														3.64685	0.039917		0.4883	0.014663		0.723667	0.0124643
														3.64685	0.042328		0.48825	0.015442		0.764117	0.012335
														3.9795	0.038086		0.58595	0.014282		0.71355	0.0125433
														3.64835	0.040497		0.4883	0.01506		0.7337	0.0126673
														3.64685	0.042908		0.5859	0.013886		0.743833	0.0126973
														3.9795	0.038666		0.4883	0.014679		0.7389	0.0125223
														3.64685	0.041077		0.4883	0.015457		0.7288	0.0126287
														3.6484	0.043457		0.5859	0.014283		0.759033	0.0122453
														3.97945	0.039216		0.58595	0.013123		0.713517	0.0127733
														3.6469	0.041625		0.4883	0.013901		0.7591	0.012101
														3.64835	0.044006		0.48825	0.014679		0.73885	0.0127063
														3.97795	0.039795		0.58595	0.013519		0.7084	0.012967
														3.6484	0.042175		0.58595	0.012344		0.749	0.0128587
														3.9795	0.037964		0.48825	0.013138		0.73885	0.012625
														3.64685	0.040375		0.58595	0.011963		0.73365	0.0128863
														3.64685	0.042785		0.4883	0.012741		0.748967	0.0127023
														3.9795	0.038543		0.58595	0.011581		0.728767	0.012531
														3.64835	0.040924		0.48825	0.01236		0.749	0.0123303
														3.64685	0.043335		0.4883	0.013138		0.703417	0.0129833
														3.9795	0.039093		0.58595	0.011978		0.764083	0.0129257
														3.64685	0.041504		0.48825	0.012711		0.882333	0.010625
														3.6484	0.043884		0.58595	0.011353		3.7485	0.0141917
														3.97945	0.039643		0.4883	0.011947		4.23132	0.0154547
														3.64685	0.042084		0.5859	0.01059		4.30262	0.0152853
														3.9795	0.037842		0.4883	0.011185		4.30283	0.0156443
														3.64685	0.040253		0.4883	0.011779		4.31303	0.0157987
														3.6484	0.042633		0.5859	0.010422		4.31282	0.0160367
														3.9795	0.038391		0.4883	0.011017		4.33877	0.0157487
														3.64685	0.040802		0.4883	0.011612		4.3073	0.0159093
														3.97945	0.036561		0.5859	0.010254		4.31255	0.0161653
														3.64685	0.038971		0.4883	0.010849		4.32772	0.0159177
														3.6484	0.041351		0.4883	0.011444		4.32783	0.0158743
														3.97795	0.03714		0.48825	0.012039		4.29257	0.0163233
														3.6484	0.03952		0.4883	0.012634		4.31767	0.0163923
														3.64685	0.041962		0.58595	0.011276		4.3075	0.0166413
														3.9795	0.037719		0.3906	0.013825		4.3229	0.016711
														3.64835	0.0401		0.58595	0.012466		4.31772	0.016682
														3.64685	0.042511		0.48825	0.013062		4.3229	0.0166857
														3.9795	0.038269		0.4883	0.013657		4.33385	0.0165163
														3.64685	0.04068		0.58595	0.012298		4.32412	0.0163893
														3.6484	0.04306		0.48825	0.012894		4.30395	0.0167697
														3.97945	0.038819		0.4883	0.013489		4.30887	0.016898
														3.64685	0.04123		0.4883	0.014084		4.32402	0.016797
														3.6469	0.04364		0.48825	0.014679		4.31415	0.0169283
														3.97945	0.039429		0.58595	0.013321		4.35965	0.0162637
														3.6484	0.041809		0.4883	0.013916		4.30385	0.0165747
														3.64685	0.04422		0.48825	0.014511		4.31897	0.0166217
														3.9795	0.039978		0.4883	0.015106		4.30893	0.01676
														3.64685	0.042389		0.4883	0.015701		4.33948	0.0164667
														3.64835	0.04477		0.5859	0.014344		4.30895	0.0167957
														3.9795	0.040527		0.4883	0.014938		4.3242	0.0166177
														3.64685	0.042938		0.4883	0.015533		4.32417	0.0164857
														3.6484	0.045318		0.48825	0.016129		4.30885	0.016743
														3.97795	0.041107		0.58595	0.014771		4.33302	0.0166187
														3.6484	0.043518		0.4883	0.015365		4.32242	0.016476
														3.97945	0.039276		0.48825	0.015961		4.30757	0.0168333
														3.64685	0.041687		0.4883	0.016556		4.34292	0.0163207
														3.9795	0.037445		0.48825	0.017151		4.27693	0.0172497
														3.64685	0.039856		0.58595	0.015793		4.35818	0.0164467
														3.6484	0.042236		0.4883	0.016388		4.28632	0.0170987
														3.97795	0.038025		0.48825	0.016984		4.33168	0.0168653
														3.6484	0.040405		0.58595	0.015625		4.31515	0.016976
														3.97945	0.036164		0.4883	0.01622		4.31392	0.017187
														3.64685	0.038575		0.58595	0.014862		4.33437	0.0168983
														3.6484	0.040955		0.48825	0.015457		4.3241	0.016924
														3.97795	0.036774		0.4883	0.016052		4.33438	0.0165427
														3.6484	0.039154		0.58595	0.014694		4.30465	0.016958
														3.64685	0.041565		0.5859	0.013337		4.3351	0.0165607
														3.64835	0.043946		0.4883	0.013931		4.30968	0.0167593
														3.9795	0.039704		0.4883	0.014526		4.29993	0.0171863
														3.64685	0.042115		0.5859	0.013169		4.32595	0.0170713
														3.64685	0.044525		0.4883	0.013763		4.331	0.0168887
														3.9795	0.040283		0.58595	0.012405		4.27542	0.0178577
														3.6484	0.042663		0.48825	0.013031		3.88937	0.0129387
														3.64685	0.045074		0.4883	0.013809		1.09615	0.00820367
														3.97945	0.040833		0.4883	0.014587		0.659367	0.00839
														3.6469	0.043243		0.48825	0.015381		0.659417	0.00872
														3.64835	0.045593		0.58595	0.014206		0.64935	0.00937867
														3.9795	0.041351		0.4883	0.014984		0.68975	0.009464
														3.64685	0.043762		0.5859	0.01381		0.67975	0.00939933
														3.9795	0.03952		0.4883	0.014603		0.669533	0.00959133
														3.64685	0.0419		0.58595	0.013427		0.669567	0.00998833
														3.9795	0.037658		0.48825	0.014206		0.705	0.00962867
														3.64835	0.040039		0.58595	0.013031		0.664533	0.00988033
														3.97795	0.035828		0.4883	0.013824		0.664467	0.0102237
														3.6484	0.038177		0.48825	0.014603		0.6847	0.010182
														3.64685	0.040588		0.58595	0.013428		0.689883	0.0100547
														3.9795	0.036346		0.4883	0.014206		0.679717	0.0101163
														3.64685	0.038757		0.5859	0.013047		0.695017	0.00997433
														3.64835	0.041108		0.4883	0.013825		0.679883	0.0100987
														3.9795	0.036865		0.4883	0.014602		0.690117	0.009916
														3.64685	0.039276		0.48825	0.015381		0.684933	0.00987767
														3.6484	0.041656		0.58595	0.014221		0.685	0.00994933
														3.64685	0.044037		0.4883	0.014999		0.68495	0.009863
														3.9795	0.039795		0.5859	0.013825		0.659567	0.0103653
														3.64685	0.042205		0.4883	0.014603		0.674767	0.010574
														3.97945	0.037964		0.58595	0.013443		0.720417	0.00987167
														3.6484	0.040314		0.48825	0.014222		0.669817	0.010143
														3.64685	0.042725		0.4883	0.015		0.694983	0.00993667
														3.9795	0.038483		0.58595	0.013824		0.669767	0.0103017
														3.64685	0.040893		0.48825	0.014618		0.674867	0.0104583
														3.64835	0.043244		0.58595	0.013443		0.71035	0.00991567
														3.978	0.039032		0.4883	0.014221		0.669733	0.010214
														3.64835	0.041413		0.48825	0.015		0.684933	0.010222
														3.64685	0.043793		0.58595	0.01384		0.695067	0.0100887
														3.9795	0.039551		0.4883	0.014618		0.659617	0.0104997
														3.6484	0.041931		0.58595	0.013443		0.69005	0.010396
														3.64685	0.044342		0.48825	0.014221		0.684917	0.0104237
														3.97945	0.04007		0.58595	0.013062		0.674867	0.0105817
														3.64685	0.042481		0.4883	0.013839		0.684967	0.010669
														3.6484	0.044861		0.5859	0.012665		0.6748	0.0107773
														3.9795	0.040619		0.4883	0.013443		0.664667	0.0111887
														3.64685	0.042999		0.58595	0.012283		0.695167	0.0109607
														3.9795	0.038757		0.48825	0.013062		0.705183	0.010558
														3.64685	0.041168		0.58595	0.011887		0.700183	0.0102677
														3.9795	0.036926		0.4883	0.012665		0.669767	0.0105367
														3.64685	0.039306		0.5859	0.011506		0.684983	0.0105593
														3.64835	0.041687		0.4883	0.012283		0.674917	0.0107247
														3.9795	0.037445		0.4883	0.013061		0.6901	0.0106657
														3.64685	0.039856		0.5859	0.011887		0.674917	0.0108187
														3.9795	0.035583		0.58595	0.010727		0.695217	0.0105983
														3.64685	0.037994		0.4883	0.011505		0.70025	0.010304
														3.64835	0.040375		0.58595	0.01033		0.64445	0.0110967
														3.64685	0.042786		0.48825	0.011109		0.68995	0.0109837
														3.9795	0.038513		0.4883	0.011902		0.684567	0.0109847
														3.6484	0.040893		0.58595	0.010727		0.68465	0.0109853
														3.64685	0.043304		0.48825	0.011505		0.67915	0.010742
														3.9795	0.039062		0.4883	0.0121		0.589217	0.009781
														3.64685	0.041473		0.58595	0.010742		0.604617	0.00926033
														3.64835	0.043854		0.48825	0.011338		0.6149	0.00886967
														3.97795	0.039643		0.4883	0.011932		0.645267	0.008358
														3.6484	0.042023		0.58595	0.010574		0.640167	0.00836167
														3.64685	0.044464		0.48825	0.01117		0.589517	0.00901967
														3.9795	0.040222		0.4883	0.011764		0.660567	0.008839
														3.64835	0.042603		0.48825	0.01236		0.660433	0.00886767
														3.978	0.038391		0.4883	0.012955		0.640183	0.00866867
														3.64835	0.040772		0.58595	0.011597		0.645217	0.00867167
														3.64685	0.043183		0.48825	0.012192		0.6352	0.00898033
														3.9795	0.038941		0.58595	0.010834		0.640283	0.00923233
														3.6484	0.04132		0.4883	0.011429		0.655417	0.009055
														3.97795	0.037109		0.48825	0.012024		0.6555	0.00874767
														3.64835	0.03949		0.58595	0.010666		0.630167	0.00938033
														3.64685	0.041932		0.4883	0.011261		0.635133	0.00935567
														3.9795	0.03769		0.48825	0.011857		0.64035	0.00954233
														3.64685	0.0401		0.58595	0.010498		0.655467	0.009433
														3.6484	0.04248		0.4883	0.011093		0.665617	0.009038
														3.9795	0.038238		0.48825	0.011689		0.635283	0.00934333
														3.64685	0.040649		0.58595	0.01033		0.655533	0.00917967
														3.9795	0.036407		0.4883	0.010925		0.60975	0.009877
														3.64685	0.038818		0.48825	0.011521		0.645367	0.0100167
														3.64835	0.041199		0.58595	0.010163		0.65035	0.00993467
														3.9795	0.036957		0.4883	0.010757		0.625083	0.01031
														3.64685	0.039368		0.58595	0.009399		0.655417	0.0101853
														3.6484	0.041778		0.48825	0.009995		0.655483	0.009932
														3.97795	0.037567		0.4883	0.010589		0.640283	0.0101943
														3.64835	0.039948		0.58595	0.009231		0.655483	0.009986
														3.64685	0.042359		0.48825	0.009827		0.655517	0.009798
														3.9795	0.038117		0.58595	0.008469		0.65055	0.00967833
														3.64685	0.040528		0.4883	0.009063		0.645417	0.00971967
														3.6484	0.042907		0.48825	0.009659		0.63515	0.009983
														3.9795	0.038665		0.58595	0.008301		0.68595	0.009198
														3.64685	0.041076		0.4883	0.008895		0.619967	0.009748
														3.64835	0.043457		0.48825	0.009491		0.645333	0.009804
														3.97795	0.039277		0.4883	0.010086		0.6403	0.009946
														3.6484	0.041656		0.58595	0.008728		0.6655	0.00966067
														3.64685	0.044067		0.48825	0.009323		0.614917	0.010235
														3.9795	0.039825		0.4883	0.009918		0.665667	0.009865
														3.64835	0.042206		0.48825	0.010514		0.650467	0.00980467
														3.64685	0.044617		0.4883	0.011109		0.614967	0.0104553
														3.9795	0.040375		0.58595	0.00975		0.635083	0.0107187
														3.64685	0.042786		0.48825	0.010346		0.696133	0.009732
														3.9795	0.038544		0.4883	0.010941		0.65045	0.009672
														3.64685	0.040955		0.4883	0.011535		0.625033	0.0101373
														3.6484	0.043365		0.5859	0.010178		0.630083	0.0104943
														3.97945	0.039124		0.4883	0.010773		0.670767	0.0100043
														3.64685	0.041535		0.4883	0.011368		0.6402	0.0101513
														3.6484	0.043915		0.48825	0.011963		0.6453	0.0101947
														3.97795	0.039704		0.58595	0.010605		0.635233	0.0104743
														3.6484	0.042084		0.4883	0.0112		0.6555	0.0102803
														3.64685	0.044495		0.48825	0.011795		0.802517	0.0104977
														3.9795	0.040252		0.58595	0.01062		3.20538	0.017109
														3.64835	0.042633		0.4883	0.011398		4.12698	0.0167163
														3.978	0.038421		0.48825	0.012177		4.08085	0.0172727
														3.64835	0.040802		0.58595	0.011017		4.15688	0.0163383
														3.64685	0.043244		0.4883	0.011795		4.07483	0.0170423
														3.9795	0.039001		0.5859	0.010621		4.12055	0.016839
														3.64685	0.041412		0.39065	0.013367		4.10528	0.0169487
														3.6484	0.043792		0.58595	0.012192		4.09517	0.017229
														3.97945	0.039551		0.48825	0.01297		4.13563	0.0167577
														3.64685	0.041962		0.58595	0.01181		4.09002	0.0171203
														3.6484	0.044342		0.58595	0.010635		4.13068	0.0167073
														3.97795	0.040131		0.48825	0.011414		4.07488	0.017412
														3.6484	0.042511		0.4883	0.012207		4.12165	0.0171997
														3.64685	0.044922		0.58595	0.011032		4.11178	0.017148
														3.9795	0.04071		0.48825	0.011811		4.13822	0.0165867
														3.64835	0.043091		0.58595	0.010651		4.09273	0.0169323
														3.64685	0.045502		0.58595	0.009476		4.0928	0.0172763
														3.9795	0.04126		0.4883	0.010254		4.11305	0.017219
														3.64685	0.043671		0.5859	0.009095		4.10285	0.0173643
														3.9795	0.039429		0.4883	0.009872		4.10787	0.01744
														3.64685	0.041839		0.58595	0.008713		4.11813	0.0172473
														3.64835	0.04422		0.48825	0.009491		4.10293	0.0173913
														3.9795	0.039978		0.58595	0.008316		4.10795	0.017433
														3.64685	0.042389		0.4883	0.009109		4.10805	0.0174753
														3.9795	0.038178		0.5859	0.007935		4.12312	0.0172437
														3.64685	0.040588		0.4883	0.008713		4.11822	0.0170513
														3.6484	0.042968		0.58595	0.007553		4.09275	0.017399
														3.97945	0.038727		0.48825	0.008332		4.1079	0.0174433
														3.64685	0.041138		0.4883	0.00911		4.11302	0.017385
														3.9795	0.036896		0.58595	0.00795		4.10807	0.0174247
														3.64685	0.039307		0.58595	0.006775		4.09933	0.0176403
														3.6484	0.041687		0.48825	0.007553		4.1309	0.0172237
														3.9795	0.037445		0.4883	0.008346		4.10112	0.0174033
														3.64685	0.039856		0.58595	0.007171		4.09108	0.0177853
														3.64685	0.042267		0.48825	0.00795		4.13673	0.017251
														3.9795	0.038055		0.58595	0.00679		4.09108	0.0176317
														3.64835	0.040436		0.3906	0.009522		4.13663	0.0170987
														3.64685	0.042847		0.58595	0.008347		4.10625	0.0171773
														3.9795	0.038605		0.4883	0.00914		4.09093	0.0175623
														3.64685	0.041016		0.58595	0.007965		4.1318	0.0171267
														3.6484	0.043395		0.5859	0.006791		4.10622	0.0172103
														3.97945	0.039154		0.39065	0.009537		4.12033	0.0170177
														3.64685	0.041565		0.58595	0.008361		4.10485	0.0171043
														3.6484	0.043945		0.48825	0.00914		4.07877	0.017731
														3.97795	0.039734		0.4883	0.009933		4.14973	0.0169387
														3.6484	0.042145		0.58595	0.008758		4.094	0.0172607
														3.9795	0.037902		0.3906	0.011505		4.1244	0.0169733
														3.64685	0.040313		0.58595	0.01033		4.1143	0.0168907
														3.64685	0.042724		0.48825	0.011109		4.08392	0.017413
														3.97945	0.038483		0.4883	0.011902		4.1244	0.0171283
														3.6484	0.040863		0.58595	0.010727		4.09903	0.0173897
														3.97795	0.036652		0.48825	0.011506		4.10415	0.01753
														3.6484	0.039032		0.4883	0.012299		4.0427	0.0160183
														3.64685	0.041443		0.4883	0.013077		2.07155	0.00992267
														3.9795	0.037201		0.5859	0.011902		1.3345	0.00830067
														3.64835	0.039612		0.4883	0.012695		1.29897	0.0082
														3.64685	0.042023		0.4883	0.013473		1.34988	0.00768867
														3.9795	0.037781		0.5859	0.012299		1.34968	0.007102
														3.64685	0.040192		0.4883	0.013092		1.31938	0.00772167
														3.6484	0.042572		0.4883	0.01387		1.38517	0.00701933
														3.97945	0.038331		0.5859	0.012696		1.37515	0.00700067
														3.64685	0.040741		0.4883	0.013489		1.36583	0.00680833
														3.64685	0.043152		0.4883	0.014267		1.3815	0.006668
														3.9795	0.03891		0.5859	0.013093		1.3156	0.00743933
														3.6484	0.04129		0.4883	0.013886		1.38142	0.00723933
														3.97795	0.037079		0.4883	0.014663		1.3926	0.00669767
														3.6484	0.039489		0.48825	0.015442		1.35773	0.00658333
														3.64685	0.0419		0.58595	0.014282		1.35752	0.006811
														3.9795	0.037658		0.4883	0.01506		1.36278	0.00675567
														3.64835	0.040039		0.5859	0.013901		1.37803	0.006589
														3.64685	0.04245		0.4883	0.014679		1.32217	0.00737733
														3.9795	0.038208		0.58595	0.013504		1.37805	0.00720667
														3.64685	0.040619		0.3906	0.016251		1.3729	0.00684933
														3.64835	0.043		0.58595	0.015076		1.3629	0.006991
														3.9795	0.038758		0.4883	0.015854		1.33747	0.00751267
														3.64685	0.041169		0.5859	0.014695		1.38807	0.00697367
														3.64685	0.04361		0.4883	0.015473		1.35788	0.00706667
														3.9795	0.039368		0.4883	0.01625		1.35258	0.007165
														3.6484	0.041748		0.5859	0.015091		1.36778	0.00706733
														3.97795	0.037537		0.58595	0.013916		1.35785	0.00732
														3.6484	0.039917		0.4883	0.014694		1.39318	0.00667133
														3.64685	0.042327		0.48825	0.015488		1.34753	0.007137
														3.97945	0.038086		0.58595	0.014313		1.35773	0.007208
														3.6484	0.040466		0.4883	0.015091		1.36272	0.00717933
														3.97795	0.036255		0.48825	0.015885		1.36792	0.007277
														3.6484	0.038635		0.58595	0.01471		1.36797	0.00712033
														3.64685	0.041077		0.58595	0.013535		1.36777	0.00707933
														3.9795	0.036834		0.4883	0.014328		1.34765	0.00748567
														3.64835	0.039215		0.48825	0.015106		1.37303	0.00722433
														3.64685	0.041626		0.58595	0.013931		1.38307	0.00698967
														3.9795	0.037384		0.58595	0.012771		1.3781	0.00665233
														3.64685	0.039795		0.48825	0.01355		1.34257	0.00707833
														3.6484	0.042175		0.4883	0.014343		1.36307	0.007192
														3.64685	0.044586		0.58595	0.013168		1.373	0.00699867
														3.97945	0.040345		0.5859	0.011994		1.37825	0.006626
														3.64685	0.042756		0.4883	0.012787		1.3782	0.006487
														3.9795	0.038514		0.58595	0.011612		1.32738	0.007159
														3.6484	0.040924		0.48825	0.012391		1.40855	0.00646067
														3.64685	0.043335		0.58595	0.011231		1.33245	0.00700833
														3.9795	0.039093		0.4883	0.012009		1.37827	0.00671333
														3.64685	0.041504		0.58595	0.010833		1.35343	0.007017
														3.64835	0.043885		0.48825	0.011627		1.36927	0.00699033
														3.9795	0.039642		0.58595	0.010452		1.3591	0.00702167
														3.64685	0.042053		0.4883	0.01123		1.35407	0.00728767
														3.9795	0.037811		0.48825	0.012024		1.38975	0.00668733
														3.64685	0.040222		0.58595	0.010849		1.29785	0.00686433
														3.64835	0.042603		0.58595	0.009536		0.8256	0.004974
														3.978	0.038421		0.3906	0.012085		0.466567	0.00513867
														3.64835	0.040802		0.58595	0.010727		0.456617	0.00553767
														3.64685	0.043213		0.58595	0.009369		0.522567	0.004617
														3.9795	0.038971		0.48825	0.009964		0.48195	0.00455033
														3.6484	0.041351		0.4883	0.010559		0.45155	0.00501067
														3.97795	0.03714		0.4883	0.011154		0.5226	0.00417767
														3.6484	0.03952		0.5859	0.009797		0.431233	0.00501967
														3.64685	0.041931		0.4883	0.010391		0.492033	0.00468567
														3.97945	0.03769		0.4883	0.010986		0.487083	0.00447567
														3.6484	0.04007		0.5859	0.009629		0.47685	0.004471
														3.64685	0.042511		0.39065	0.012176		0.451467	0.004973
														3.9795	0.038269		0.6836	0.008865		0.522567	0.00406933
														3.64685	0.04068		0.48825	0.009461		0.466833	0.00444933
														3.64835	0.043061		0.4883	0.010056		0.486967	0.00424967
														3.978	0.038849		0.58595	0.008697		0.471817	0.00433733
														3.64835	0.041229		0.48825	0.009293		0.461633	0.00472567
														3.64685	0.04364		0.4883	0.009888		0.507467	0.00422033
														3.9795	0.039398		0.4883	0.010482		0.466767	0.004416
														3.6484	0.041778		0.5859	0.009125		0.446417	0.00501833
														3.64685	0.044189		0.4883	0.00972		0.51745	0.00440333
														3.64835	0.04657		0.4883	0.010315		0.512467	0.00371267
														3.97795	0.042389		0.5859	0.008957		0.4364	0.00449433
														3.6484	0.044769		0.4883	0.009552		0.517433	0.00371933
														3.64685	0.04718		0.58595	0.008194		0.4566	0.00427333
														3.9795	0.042938		0.48825	0.008789		0.456667	0.004671
														3.64685	0.045349		0.4883	0.009384		0.5022	0.00418
														3.9795	0.041107		0.4883	0.009979		0.471883	0.00447567
														3.64835	0.043488		0.5859	0.008622		0.4769	0.00446467
														3.978	0.039276		0.4883	0.009216		0.492067	0.004364
														3.64835	0.041657		0.4883	0.009811		0.487033	0.00438367
														3.64685	0.044067		0.5859	0.008454		0.482067	0.00433567
														3.9795	0.039856		0.4883	0.009048		0.471833	0.00456267
														3.64835	0.042237		0.4883	0.009643		0.44645	0.005151
														3.978	0.038025		0.5859	0.008286		0.52755	0.00419067
														3.64835	0.040406		0.39065	0.010834		0.497333	0.003732
														3.64685	0.042817		0.58595	0.009475		0.4515	0.004459
														3.9795	0.038574		0.5859	0.008118		0.481917	0.004364
														3.6484	0.040954		0.39065	0.010666		0.4719	0.00444267
														3.64685	0.043365		0.58595	0.009307		0.487067	0.004444
														3.9795	0.039123		0.48825	0.009903		0.451533	0.00495267
														3.64685	0.041534		0.4883	0.010498		0.537767	0.00414033
														3.64835	0.043945		0.48825	0.011094		0.45155	0.004649
														3.97795	0.039734		0.4883	0.011688		0.507383	0.00405333
														3.6484	0.042114		0.58595	0.01033		0.45655	0.00444767
														3.9795	0.037872		0.48825	0.010926		0.471983	0.004589
														3.64685	0.040283		0.4883	0.011521		0.492033	0.00444767
														3.64835	0.042664		0.4883	0.012115		0.49715	0.00404267
														3.978	0.038452		0.48825	0.012711		0.441417	0.00495667
														3.64835	0.040833		0.58595	0.011353		0.492183	0.00466533
														3.64685	0.043244		0.4883	0.011947		0.461633	0.005081
														3.9795	0.039002		0.5859	0.01059		0.507433	0.004551
														3.6484	0.041381		0.39065	0.013138		0.542767	0.00472233
														3.97795	0.03717		0.58595	0.011902		2.94597	0.01717
														3.64835	0.039551		0.48825	0.012696		5.25417	0.017895
														3.64685	0.041962		0.4883	0.013474		5.27502	0.018253
														3.6484	0.044342		0.4883	0.014251		5.29018	0.018307
														3.97795	0.0401		0.5859	0.013077		5.26977	0.0187783
														3.6484	0.04248		0.4883	0.01387		5.29095	0.0188113
														3.64685	0.044891		0.4883	0.014648		5.25967	0.019477
														3.9795	0.040649		0.5859	0.013474		5.33128	0.0187103
														3.64835	0.043		0.4883	0.014252		5.2766	0.019037
														3.978	0.038787		0.58595	0.013092		5.30682	0.0187587
														3.64835	0.041168		0.3906	0.015824		5.2715	0.01921
														3.64685	0.043579		0.58595	0.014648		5.2715	0.019617
														3.9795	0.039307		0.4883	0.015426		5.30703	0.019343
														3.64685	0.041717		0.5859	0.014267		5.29157	0.0193623
														3.9795	0.037475		0.4883	0.015045		5.30802	0.019061
														3.64835	0.039856		0.4883	0.015823		5.26762	0.0195663
														3.9795	0.035584		0.48825	0.016602		5.29812	0.019463
														3.64685	0.037995		0.58595	0.015442		5.2626	0.0200693
														3.9795	0.033752		0.4883	0.01622		5.2879	0.0201703
														3.64685	0.036163		0.48825	0.016999		5.29303	0.0201693
														3.6484	0.038513		0.6836	0.01387		5.29298	0.0201783
														3.64685	0.040924		0.39065	0.016616		5.32368	0.0195533
														3.97945	0.036683		0.5859	0.015442		5.28348	0.0197423
														3.64685	0.039093		0.4883	0.01622		5.28883	0.019825
														3.6484	0.041443		0.58595	0.015045		5.2737	0.020209
														3.64685	0.043854		0.48825	0.015839		5.27872	0.0204933
														3.9795	0.039612		0.58595	0.014664		5.29393	0.0204743
														3.64685	0.042023		0.58595	0.013489		5.29908	0.0203507
														3.64835	0.044373		0.3906	0.01622		5.33968	0.019428
														3.9795	0.040131		0.58595	0.015061		5.23817	0.0205123
														3.64685	0.042542		0.58595	0.013885		5.2939	0.0204927
														3.6484	0.044922		0.48825	0.014664		5.29925	0.0203667
														3.97795	0.04068		0.58595	0.013489		5.294	0.0203447
														3.6484	0.04306		0.4883	0.014282		5.29388	0.020326
														3.97945	0.038819		0.48825	0.015061		5.27362	0.020713
														3.64685	0.04123		0.58595	0.013886		5.289	0.0207907
														3.9795	0.036957		0.4883	0.014664		5.32448	0.0201747
														3.64685	0.039368		0.58595	0.013504		5.28372	0.0203447
														3.9795	0.035126		0.48825	0.014282		5.27882	0.0206283
														3.6484	0.037475		0.58595	0.013107		5.30302	0.020426
														3.64685	0.039886		0.4883	0.013885		5.30742	0.0201363
														3.9795	0.035644		0.5859	0.012726		5.29083	0.0201787
														3.64685	0.038055		0.4883	0.013504		5.28538	0.0203307
														3.64835	0.040405		0.4883	0.014282		5.25997	0.0209893
														3.97795	0.036194		0.68355	0.011155		5.3167	0.0205287
														3.6484	0.038574		0.39065	0.013901		5.30135	0.020346
														3.64685	0.040985		0.58595	0.012726		5.29632	0.0202777
														3.9795	0.036712		0.48825	0.013504		5.29173	0.020303
														3.64835	0.039093		0.58595	0.012329		5.26643	0.0208333
														3.64685	0.041504		0.58595	0.011169		5.33268	0.0200373
														3.9795	0.037262		0.48825	0.011948		5.29697	0.0199567
														3.64685	0.039643		0.58595	0.010773		5.27655	0.0202853
														3.6484	0.042022		0.4883	0.011551		5.26635	0.0197493
														3.9795	0.03778		0.48825	0.012223		4.06183	0.012975
														3.64685	0.040191		0.4883	0.012818		2.88523	0.013197
														3.64685	0.042602		0.4883	0.013412		2.94585	0.0132287
														3.97945	0.038361		0.6836	0.010101		2.96108	0.0134263
														3.6484	0.040771		0.3906	0.01265		2.98633	0.0131403
														3.64685	0.043182		0.58595	0.011291		2.9864	0.012929
														3.9795	0.03894		0.48825	0.011887		2.96608	0.0133363
														3.64685	0.041351		0.4883	0.012482		2.97623	0.0133213
														3.64835	0.043732		0.58595	0.011124		3.00675	0.0131383
														3.9795	0.03949		0.48825	0.011719		3.00188	0.0126773
														3.64685	0.041901		0.58595	0.010361		2.95113	0.01334
														3.6484	0.044281		0.39065	0.012909		2.99383	0.013137
														3.97795	0.04007		0.5859	0.011551		2.97353	0.0134557
														3.6484	0.04245		0.4883	0.012146		3.01137	0.012887
														3.97945	0.038239		0.4883	0.012741		2.98588	0.013091
														3.64685	0.04065		0.48825	0.013337		2.99098	0.013019
														3.9795	0.036408		0.58595	0.011978		3.01128	0.012329
														3.64685	0.038819		0.4883	0.012573		2.9504	0.0130727
														3.9795	0.034577		0.48825	0.013169		3.01108	0.0127077
														3.64685	0.036987		0.58595	0.01181		2.95555	0.0133583
														3.6484	0.039367		0.4883	0.012405		3.01188	0.012952
														3.9795	0.035125		0.48825	0.013001		2.9673	0.013235
														3.64685	0.037536		0.4883	0.013596		2.9824	0.0132467
														3.64835	0.039917		0.4883	0.01419		3.01328	0.0129103
														3.97795	0.035706		0.5859	0.012833		2.95192	0.013385
														3.6484	0.038116		0.4883	0.013428		3.0131	0.0128457
														3.64685	0.040527		0.4883	0.014022		2.96723	0.013626
														3.64835	0.042908		0.5859	0.012665		3.00803	0.013391
														3.9795	0.038666		0.4883	0.01326		2.97747	0.0133793
														3.64685	0.041077		0.4883	0.013855		2.99877	0.0131183
														3.64685	0.043488		0.48825	0.01445		2.96907	0.0136963
														3.6484	0.045868		0.58595	0.013092		2.99955	0.0134187
														3.9795	0.041626		0.4883	0.013687		2.99452	0.0133457
														3.64685	0.044037		0.48825	0.014282		2.9692	0.0136153
														3.9795	0.039794		0.4883	0.014877		2.964	0.01407
														3.64685	0.042236		0.58595	0.013519		3.02042	0.013396
														3.97945	0.037995		0.48825	0.014115		2.99147	0.013591
														3.6484	0.040375		0.4883	0.014709		2.9868	0.0136207
														3.64685	0.042786		0.48825	0.015305		2.95788	0.0142827
														3.9795	0.038544		0.58595	0.013947		3.01882	0.0137017
														3.64685	0.040954		0.4883	0.014542		2.9833	0.0138313
														3.9795	0.036712		0.48825	0.015137		2.9681	0.014313
														3.64835	0.039093		0.4883	0.015732		3.01368	0.0139983
														3.64685	0.041504		0.58595	0.014374		2.98323	0.01402
														3.9795	0.037262		0.48825	0.014969		3.01388	0.0134777
														3.64685	0.039703		0.4883	0.015564		2.97313	0.0139503
														3.9795	0.035461		0.58595	0.014206		2.98322	0.0140223
														3.64685	0.037872		0.3906	0.016755		3.00372	0.013683
														3.64835	0.040253		0.58595	0.015396		2.9833	0.0141567
														3.9795	0.036011		0.4883	0.015991		2.98322	0.0142273
														3.64685	0.038422		0.5859	0.014634		2.9833	0.0144143
														3.6484	0.040802		0.4883	0.015228		2.99432	0.0141463
														3.97795	0.036591		0.58595	0.01387		2.98475	0.0136137
														3.6484	0.038971		0.48825	0.014573		3.65033	0.015994
														3.64685	0.041382		0.58595	0.013397		4.64503	0.0153027
														3.9795	0.037139		0.4883	0.014175		4.7206	0.0152387
														3.64835	0.039551		0.58595	0.013015		4.71027	0.0155707
														3.64685	0.041962		0.3906	0.015747		4.73627	0.015284
														3.9795	0.03772		0.6836	0.012619		4.70602	0.01557
														3.64685	0.040131		0.3906	0.015366		4.73643	0.015248
														3.64835	0.042511		0.58595	0.014191		4.74655	0.0149267
														3.978	0.038299		0.4883	0.014969		4.73667	0.01482
														3.64835	0.04068		0.58595	0.013809		4.69585	0.015293
														3.64685	0.043091		0.48825	0.014588		4.73197	0.015262
														3.9795	0.038849		0.58595	0.013412		4.72777	0.015143
														3.6484	0.041229		0.4883	0.014206		4.74843	0.0153637
														3.64685	0.04367		0.5859	0.013031		4.71768	0.015416
														3.9795	0.039428		0.4883	0.013824		4.72812	0.0154623
														3.64685	0.041839		0.58595	0.012649		4.73328	0.0152117
														3.97945	0.037598		0.48825	0.013428		4.72785	0.015256
														3.6484	0.039978		0.58595	0.012268		4.73857	0.0150943
														3.97795	0.035767		0.39065	0.014999		4.70785	0.0153857
														3.6484	0.038147		0.68355	0.011872		4.72853	0.0155847
														3.64685	0.040558		0.4883	0.012665		4.72945	0.015606
														3.9795	0.036316		0.58595	0.01149		4.73045	0.0156057
														3.64685	0.038726		0.3906	0.014222		4.73677	0.015302
														3.9795	0.034515		0.58595	0.013062		4.73763	0.0153367
														3.64835	0.036896		0.4883	0.013839		4.71223	0.015701
														3.64685	0.039307		0.6836	0.010711		4.71243	0.0160637
														3.6484	0.041687		0.3906	0.013458		4.7734	0.0154073
														3.97795	0.037476		0.58595	0.012283		4.70855	0.015847
														3.64835	0.039856		0.48825	0.013062		4.71397	0.016176
														3.64685	0.042267		0.58595	0.011902		4.7546	0.0156947
														3.9795	0.038025		0.4883	0.01268		4.70878	0.0159233
														3.6484	0.040405		0.58595	0.011505		4.70888	0.0165603
														3.64685	0.042816		0.48825	0.012299		4.76057	0.0159573
														3.9795	0.038574		0.58595	0.011124		4.71032	0.0161677
														3.64685	0.041015		0.3906	0.013855		4.74637	0.01584
														3.9795	0.036773		0.58595	0.012696		4.73145	0.0158207
														3.64685	0.039184		0.4883	0.013473		4.73643	0.015541
														3.64835	0.041565		0.48825	0.014252		4.7265	0.015804
														3.9795	0.037323		0.58595	0.013092		4.72202	0.016153
														3.64685	0.039734		0.4883	0.01387		4.73292	0.0159023
														3.64835	0.042115		0.58595	0.01271		4.7534	0.0152603
														3.64685	0.044526		0.48825	0.013489		4.69737	0.016105
														3.9795	0.040284		0.4883	0.014267		4.74302	0.0158543
														3.64685	0.042694		0.58595	0.013107		4.73302	0.0156553
														3.6484	0.045105		0.5859	0.011933		4.72277	0.0157547
														3.9795	0.040863		0.4883	0.012711		4.75838	0.0153413
														3.64685	0.043274		0.58595	0.011551		4.69743	0.0159467
														3.9795	0.039032		0.48825	0.012329		4.74075	0.0156833
														3.64685	0.041442		0.58595	0.011154		4.70697	0.0163007
														3.64835	0.043823		0.4883	0.011947		4.73227	0.0162093
														3.97795	0.039612		0.5859	0.010773		4.76295	0.015503
														3.6484	0.041992		0.4883	0.011551		4.71202	0.015816
														3.9795	0.03775		0.58595	0.010391		4.72697	0.0148337
														3.64685	0.040191		0.48825	0.011094		5.66207	0.019635
														3.9795	0.03598		0.4883	0.011688		7.88805	0.0241333
														3.64685	0.038421		0.6836	0.008377		8.355	0.02444
														3.64835	0.040833		0.3906	0.010941		8.36003	0.0246453
														3.9795	0.036621		0.58595	0.009583		8.36022	0.0248457
														3.64685	0.039093		0.4883	0.010177		8.37018	0.0248687
														3.6484	0.041503		0.58595	0.008834		8.3551	0.0251523
														3.97795	0.037323		0.48825	0.00943		8.36072	0.0253427
														3.64835	0.039734		0.4883	0.010025		8.37363	0.0252773
														3.64685	0.042176		0.48825	0.010621		8.34448	0.025793
														3.9795	0.037964		0.58595	0.009278		8.37507	0.0256963
														3.64685	0.040406		0.4883	0.009872		8.35045	0.0260933
														3.6484	0.042847		0.48825	0.010468		8.39163	0.0256663
														3.9795	0.038635		0.4883	0.011078		8.37638	0.0255583
														3.64685	0.041076		0.58595	0.00972		8.34713	0.0260083
														3.64835	0.043488		0.48825	0.010315		8.35958	0.026222
														3.978	0.039306		0.4883	0.01091		8.37647	0.0260983
														3.64835	0.041718		0.4883	0.01152		8.368	0.0261433
														3.64685	0.044159		0.5859	0.010163		8.38328	0.0258843
														3.9795	0.039978		0.6836	0.006852		8.36943	0.025901
														3.64835	0.042389		0.39065	0.009415		8.37317	0.025844
														3.978	0.038208		0.58595	0.008056		8.35798	0.02609
														3.64835	0.040619		0.3906	0.010605		8.3732	0.026032
														3.9795	0.036408		0.58595	0.009247		8.39112	0.025614
														3.64685	0.038849		0.58595	0.007904		8.3563	0.0258937
														3.64685	0.04129		0.48825	0.008499		8.37148	0.025871
														3.9795	0.037109		0.4883	0.009094		8.36643	0.025948
														3.6484	0.03952		0.48825	0.009705		8.3665	0.026024
														3.64685	0.041961		0.4883	0.0103		8.38675	0.025694
														3.97945	0.037751		0.58595	0.008942		8.35117	0.026077
														3.64685	0.040192		0.48825	0.009537		8.41222	0.025261
														3.9795	0.03598		0.4883	0.010147		8.35113	0.0256207
														3.6484	0.038391		0.58595	0.008789		8.3568	0.0258907
														3.64685	0.040863		0.48825	0.009385		8.35852	0.0261267
														3.9795	0.036651		0.4883	0.009995		8.39583	0.0256157
														3.64685	0.039093		0.58595	0.008636		8.35523	0.0259167
														3.64835	0.041504		0.48825	0.009232		8.35508	0.0262207
														3.9795	0.037293		0.4883	0.009827		8.37548	0.0261153
														3.64685	0.039734		0.4883	0.010437		8.38053	0.0259127
														3.64685	0.042175		0.6836	0.007125		8.36537	0.0260107
														3.9795	0.037994		0.3906	0.009674		8.40098	0.0253953
														3.64835	0.040406		0.58595	0.008331		8.33977	0.0260067
														3.64685	0.042847		0.3906	0.01088		8.35003	0.0264113
														3.9795	0.038636		0.58595	0.009522		8.3869	0.0260803
														3.64685	0.041077		0.4883	0.010132		8.36893	0.026107
														3.6484	0.043487		0.48825	0.010727		8.38657	0.0257803
														3.9795	0.039276		0.58595	0.009369		8.35312	0.0261233
														3.64685	0.041748		0.4883	0.009964		8.39492	0.0256317
														3.64835	0.044159		0.5859	0.008622		8.33468	0.0263437
														3.978	0.039978		0.39065	0.011169		8.37262	0.0262973
														3.64835	0.042389		0.58595	0.009811		8.37988	0.0261057
														3.9795	0.038177		0.48825	0.010422		8.38588	0.0257933
														3.64685	0.040619		0.4883	0.011017		8.24315	0.025644
														3.9795	0.036407		0.58595	0.009735		6.83373	0.0179227
														3.64685	0.038788		0.48825	0.010514		5.45182	0.0172143
														3.9795	0.034546		0.4883	0.011292		5.30358	0.01779
														3.64685	0.036926		0.58595	0.010116		5.38072	0.017204
														3.64835	0.039276		0.5859	0.008942		5.3762	0.0167083
														3.9795	0.035034		0.39065	0.011673		5.34117	0.0171227
														3.64685	0.037415		0.58595	0.010498		5.36025	0.017372
														3.6484	0.039794		0.48825	0.011292		5.37505	0.0169023
														3.97795	0.035553		0.4883	0.01207		5.3709	0.016933
														3.64835	0.037903		0.58595	0.010895		5.35345	0.017175
														3.64685	0.040314		0.48825	0.011673		5.3687	0.0173943
														3.9795	0.036042		0.58595	0.010498		5.38405	0.0170417
														3.6484	0.038421		0.4883	0.011276		5.37392	0.0169297
														3.64685	0.040802		0.48825	0.01207		5.35838	0.0173107
														3.9795	0.036529		0.4883	0.012848		5.3637	0.0175597
														3.64685	0.03894		0.58595	0.011673		5.3892	0.0171327
														3.64835	0.04129		0.5859	0.010499		5.38397	0.0170357
														3.978	0.037078		0.4883	0.011276		5.33307	0.0177123
														3.64835	0.039429		0.4883	0.012054		5.38398	0.0174213
														3.64685	0.041809		0.5859	0.01088		5.37887	0.017375
														3.9795	0.037567		0.4883	0.011673		5.38418	0.0168883
														3.64835	0.039917		0.58595	0.010498		5.35837	0.0173823
														3.64685	0.042328		0.48825	0.011277		5.3739	0.017108
														3.9795	0.038056		0.4883	0.012055		5.37922	0.0173033
														3.64685	0.040436		0.58595	0.010879		5.34163	0.0176243
														3.6484	0.042816		0.58595	0.009704		5.39262	0.0175363
														3.9795	0.038543		0.5859	0.008545		5.40292	0.0166383
														3.64685	0.040954		0.4883	0.009323		5.3415	0.0173653
														3.9795	0.036682		0.4883	0.010101		5.3722	0.0172793
														3.64685	0.039062		0.5859	0.008927		5.38252	0.0171917
														3.64835	0.041443		0.4883	0.009705		5.34658	0.0176167
														3.97795	0.037201		0.58595	0.008529		5.39202	0.017148
														3.6484	0.039581		0.48825	0.009308		5.3447	0.0175533
														3.9795	0.035309		0.58595	0.008148		5.38513	0.017288
														3.64685	0.037689		0.58595	0.006973		5.38368	0.0171617
														3.64835	0.04007		0.48825	0.007752		5.35293	0.0174453
														3.978	0.035827		0.4883	0.00853		5.36823	0.0176397
														3.64835	0.038208		0.4883	0.009308		5.38355	0.0173353
														3.64685	0.040589		0.48825	0.010086		5.37837	0.017323
														3.9795	0.036316		0.58595	0.008911		5.3632	0.0174157
														3.6484	0.038696		0.4883	0.009704		5.37838	0.0173447
														3.64685	0.041076		0.5859	0.00853		5.36307	0.017508
														3.97945	0.036835		0.58595	0.007355		5.36765	0.0174337
														3.64685	0.039216		0.39065	0.010086		5.38748	0.017197
														3.6484	0.041565		0.6836	0.006958		5.34172	0.0177227
														3.97795	0.037354		0.48825	0.007736		5.38755	0.017498
														3.6484	0.039703		0.4883	0.00853		5.36792	0.017485
														3.64685	0.042114		0.58595	0.007354		5.378	0.0174677
														3.9795	0.037841		0.3906	0.010086		5.37817	0.017246
														3.64835	0.040192		0.58595	0.008911		5.39852	0.0168437
														3.64685	0.042603		0.58595	0.007736		5.32192	0.0177253
														3.9795	0.03833		0.48825	0.008515		5.4092	0.0171417
														3.64685	0.040741		0.4883	0.009292		5.12902	0.0152727
														3.6484	0.04309		0.48825	0.010026		3.3558	0.011298
														3.97945	0.038819		0.58595	0.008667		3.26115	0.0196857
														3.64685	0.04123		0.4883	0.009262		4.6437	0.022208
														3.64685	0.04361		0.48825	0.009858		4.75943	0.023121
														3.9795	0.039368		0.4883	0.010437		4.79837	0.023255
														3.6484	0.041717		0.58595	0.009079		4.81887	0.0229803
														3.97795	0.037476		0.58595	0.007721		4.78835	0.0233153
														3.6484	0.039856		0.3906	0.010269		4.79337	0.0235487
														3.64685	0.042236		0.4883	0.010864		4.79838	0.0236813
														3.9795	0.037994		0.3906	0.013413		4.8036	0.0237113
														3.64835	0.040344		0.4883	0.013992		4.78288	0.0241547
														3.64685	0.042725		0.58595	0.012634		4.83812	0.0234943
														3.9795	0.038483		0.48825	0.01323		4.75483	0.0245
														3.64685	0.040863		0.58595	0.011871		4.8467	0.0236673
														3.64835	0.043244		0.4883	0.012466		4.79577	0.0238523
														3.9795	0.038971		0.3906	0.015		4.78027	0.0243487
														3.64685	0.041352		0.58595	0.013641		4.80585	0.024334
														3.9795	0.03711		0.58595	0.012283		4.80037	0.024429
														3.64685	0.03949		0.48825	0.012879		4.8154	0.0242233
														3.6484	0.04187		0.4883	0.013473		4.81033	0.024117
														3.97795	0.037628		0.58595	0.0121		4.77968	0.0246257
														3.6484	0.039978		0.5859	0.010743		4.8005	0.024717
														3.64685	0.042388		0.4883	0.011337		4.82625	0.0242927
														3.97945	0.038117		0.4883	0.011932		4.7854	0.0246863
														3.6484	0.040497		0.5859	0.010575		4.79517	0.0248847
														3.97795	0.036255		0.39065	0.013107		4.78998	0.0251863
														3.6484	0.038605		0.58595	0.011749		4.82068	0.0248743
														3.64685	0.041015		0.48825	0.012345		4.80033	0.0249697
														3.64835	0.043366		0.4883	0.012939		4.8057	0.024957
														3.9795	0.039124		0.58595	0.011581		4.84057	0.024247
														3.64685	0.041504		0.48825	0.012177		4.78345	0.0246797
														3.64685	0.043884		0.58595	0.010803		4.7935	0.024912
														3.9795	0.039642		0.4883	0.011398		4.80372	0.0249387
														3.6484	0.041992		0.48825	0.011994		4.78208	0.0254067
														3.64685	0.044403		0.58595	0.010635		4.8019	0.025462
														3.97945	0.040131		0.4883	0.01123		4.81225	0.025318
														3.64685	0.042511		0.48825	0.011811		4.80138	0.025392
														3.9795	0.038269		0.58595	0.010452		4.8153	0.0251893
														3.6484	0.040619		0.4883	0.011047		4.77958	0.0256987
														3.64685	0.04303		0.48825	0.011643		4.8352	0.0250957
														3.9795	0.038757		0.4883	0.012237		4.79848	0.025228
														3.64685	0.041137		0.48825	0.012818		4.80732	0.0252103
														3.9795	0.036895		0.58595	0.01146		4.81238	0.0250367
														3.64835	0.039246		0.4883	0.012054		4.80738	0.024991
														3.64685	0.041657		0.48825	0.01265		4.77673	0.0255573
														3.9795	0.037384		0.4883	0.013245		4.80207	0.0256183
														3.64685	0.039764		0.4883	0.013824		4.80727	0.025574
														3.64835	0.042145		0.5859	0.012467		4.81238	0.025427
														3.978	0.037903		0.39065	0.015015		4.82265	0.0250757
														3.64835	0.040284		0.4883	0.015609		4.78177	0.025543
														3.64685	0.042664		0.48825	0.016205		4.8116	0.0254127
														3.9795	0.038391		0.58595	0.014847		4.8165	0.0251773
														3.6484	0.040771		0.4883	0.015426		4.41907	0.021923
														3.64685	0.043152		0.48825	0.016052		2.2754	0.0116713
														3.9795	0.038909		0.58595	0.014877		4.7909	0.0188153
														3.64685	0.04129		0.58595	0.013717		7.6673	0.0211857
														3.64835	0.04364		0.48825	0.014496		7.96805	0.020967
														3.9795	0.039398		0.4883	0.015274		7.93862	0.021336
														3.64685	0.041779		0.58595	0.014099		7.97437	0.0209923
														3.64685	0.044189		0.5859	0.012925		7.94938	0.021147
														3.9795	0.039917		0.4883	0.013703		7.95727	0.0211447
														3.64835	0.042267		0.58595	0.012543		7.94798	0.0213567
														3.978	0.038055		0.48825	0.013321		7.9491	0.021488
														3.64835	0.040405		0.58595	0.012146		7.98563	0.020919
														3.64685	0.042816		0.58595	0.010971		7.95015	0.021058
														3.9795	0.038544		0.4883	0.011749		7.9403	0.0213957
														3.6484	0.040893		0.48825	0.012528		7.97823	0.0209727
														3.64685	0.043304		0.4883	0.013306		7.96337	0.0208483
														3.97945	0.039032		0.58595	0.012146		7.96342	0.020723
														3.64685	0.041443		0.48825	0.012924		7.93917	0.0210817
														3.9795	0.037171		0.58595	0.011749		7.96582	0.0209083
														3.6484	0.03952		0.4883	0.012527		7.94257	0.0212007
														3.64685	0.041931		0.5859	0.011353		7.96445	0.0210537
														3.9795	0.037658		0.58595	0.010178		7.95408	0.021115
														3.64685	0.040069		0.4883	0.010956		7.93902	0.0214763
														3.9795	0.035797		0.48825	0.01175		7.96032	0.0214127
														3.64685	0.038177		0.58595	0.010574		7.96602	0.0212353
														3.64835	0.040558		0.4883	0.011352		7.95585	0.0212703
														3.9795	0.036285		0.5859	0.010178		7.94557	0.0214923
														3.64685	0.038696		0.4883	0.010956		7.9919	0.020798
														3.64835	0.041047		0.58595	0.009781		7.92823	0.0213763
														3.978	0.036804		0.48825	0.010575		7.9184	0.0221493
														3.64835	0.039185		0.4883	0.011353		8.0057	0.0211783
														3.64685	0.041565		0.58595	0.010177		7.96558	0.0210097
														3.9795	0.037323		0.48825	0.010956		7.93482	0.0214567
														3.6484	0.039673		0.58595	0.009781		7.96033	0.021392
														3.64685	0.042053		0.4883	0.010559		7.96042	0.0213263
														3.64685	0.044464		0.58595	0.009384		7.95533	0.021362
														3.9795	0.040191		0.48825	0.010178		7.96758	0.021153
														3.64835	0.042572		0.4883	0.010956		7.94203	0.0214703
														3.97795	0.03833		0.58595	0.009781		7.98282	0.020962
														3.6484	0.04068		0.48825	0.010559		7.93687	0.0213473
														3.64685	0.043091		0.58595	0.009384		7.96878	0.0211147
														3.9795	0.038818		0.4883	0.010162		7.95487	0.0211597
														3.64835	0.041199		0.48825	0.010956		7.95722	0.021158
														3.64685	0.043579		0.4883	0.011734		7.93773	0.0215453
														3.9795	0.039307		0.58595	0.010559		7.9796	0.0210973
														3.64685	0.041718		0.48825	0.011338		7.96422	0.0209543
														3.6484	0.044067		0.58595	0.010162		7.9388	0.021321
														3.9795	0.039825		0.58595	0.008987		7.93873	0.0216897
														3.64685	0.042205		0.3906	0.011719		7.96427	0.0215463
														3.97945	0.037934		0.58595	0.010559		7.94908	0.0217083
														3.64685	0.040345		0.58595	0.009384		7.97445	0.021361
														3.9795	0.036072		0.48825	0.010163		7.9694	0.0211163
														3.64685	0.038483		0.4883	0.010941		7.94	0.021459
														3.6484	0.040832		0.58595	0.009765		7.96143	0.0213597
														3.9795	0.03656		0.48825	0.010544		7.1485	0.0160167
														3.64685	0.038971		0.4883	0.011322		3.97403	0.009968
														3.64835	0.041321		0.6836	0.008209		2.95537	0.0101727
														3.64685	0.043732		0.3906	0.010941		2.93627	0.0107543
														3.9795	0.039459		0.58595	0.009766		2.95672	0.0110537
														3.64685	0.04184		0.58595	0.008591		2.98222	0.0108433
														3.6484	0.04422		0.48825	0.009369		2.95218	0.011232
														3.97945	0.039948		0.4883	0.010147		2.9886	0.0109613
														3.64685	0.042359		0.58595	0.008987		2.93778	0.011573
														3.64685	0.044739		0.48825	0.009766		2.99895	0.0110267
														3.6484	0.047089		0.4883	0.010544		2.94803	0.0114997
														3.9795	0.042847		0.58595	0.009369		2.97347	0.0116203
														3.64685	0.045227		0.48825	0.010148		2.95892	0.0117427
														3.9795	0.040985		0.4883	0.010925		2.96453	0.0119573
														3.64685	0.043365		0.6836	0.007797		2.96447	0.0120067
														3.9795	0.039093		0.3906	0.010544		2.94418	0.0125723
														3.64835	0.041473		0.4883	0.011322		2.96962	0.012703
														3.97795	0.037232		0.6836	0.008194		2.98495	0.0123327
														3.6484	0.039612		0.3906	0.010926		2.96453	0.0125183
														3.64685	0.041992		0.58595	0.009751		2.95942	0.012836
														3.9795	0.03772		0.58595	0.008575		2.96462	0.0128627
														3.64685	0.04013		0.4883	0.009369		2.99013	0.0124937
														3.9795	0.035858		0.3906	0.0121		2.93892	0.0131477
														3.64835	0.038239		0.6836	0.008972		2.99012	0.0127793
														3.9795	0.033966		0.4883	0.00975		2.96453	0.0129233
														3.64685	0.036346		0.3906	0.012482		2.9697	0.0129673
														3.64685	0.038757		0.6836	0.009354		2.96962	0.0130057
														3.6484	0.041107		0.4883	0.010131		2.96965	0.0131173
														3.97945	0.036866		0.48825	0.010926		2.94408	0.0135957
														3.64685	0.039246		0.58595	0.00975		3.00538	0.0129983
														3.6484	0.041595		0.4883	0.010528		2.94413	0.0134737
														3.64685	0.044006		0.48825	0.011307		2.95967	0.0137137
														3.9795	0.039734		0.58595	0.010132		2.98108	0.0135457
														3.64685	0.042145		0.4883	0.01091		2.96577	0.0137367
														3.64835	0.044495		0.48825	0.011688		2.976	0.0137227
														3.978	0.040252		0.6836	0.008576		2.96573	0.013708
														3.64835	0.042633		0.39065	0.011306		2.98105	0.0134897
														3.9795	0.038361		0.48825	0.012085		2.95152	0.013892
														3.64685	0.040772		0.58595	0.01091		2.97747	0.0137767
														3.6484	0.043121		0.4883	0.011688		2.96212	0.0139677
														3.97795	0.038879		0.48825	0.012467		3.0082	0.0133253
														3.64835	0.04126		0.58595	0.011307		2.95695	0.0135847
														3.9795	0.036988		0.4883	0.012085		2.97233	0.013519
														3.64685	0.039368		0.48825	0.012863		2.968	0.013593
														3.9795	0.035126		0.58595	0.011688		2.99397	0.013147
														3.64685	0.037506		0.4883	0.012466		2.96323	0.0133163
														3.6484	0.039886		0.48825	0.013245		2.98373	0.013076
														3.9795	0.035614		0.58595	0.01207		2.95907	0.013328
														3.64685	0.037994		0.4883	0.012863		2.9748	0.013265
														3.64685	0.040405		0.48825	0.013642		2.96447	0.0134193
														3.97945	0.036133		0.58595	0.012466		2.95445	0.0137543
														3.6484	0.038513		0.4883	0.013244		3.00035	0.013181
														3.64685	0.040893		0.48825	0.014023		2.9595	0.0134243
														3.9795	0.036621		0.6836	0.010895		2.85208	0.0124103
														3.64685	0.039123		0.4883	0.011505		2.2072	0.0134207
														3.64835	0.041596		0.48825	0.012116		2.22755	0.013265
														3.9795	0.037445		0.58595	0.010773		2.17745	0.0142843
														3.64685	0.039948		0.4883	0.011383		2.20803	0.0146927
														3.9795	0.035797		0.48825	0.011994		2.21323	0.0149963
														3.64685	0.0383		0.58595	0.010636		2.23357	0.014895
														3.6484	0.040771		0.4883	0.011245		2.2182	0.0150987
														3.97945	0.036621		0.48825	0.011856		2.21317	0.0154163
														3.64685	0.039093		0.58595	0.010513		2.19772	0.016017
														3.9795	0.034943		0.4883	0.011108		2.21317	0.016351
														3.64685	0.037445		0.48825	0.011719		2.23877	0.016124
														3.6484	0.039917		0.58595	0.010376		2.23878	0.0159207
														3.97795	0.035797		0.4883	0.010986		2.22853	0.0159213
														3.6484	0.038269		0.48825	0.011582		2.21323	0.016231
														3.64685	0.040771		0.58595	0.010239		2.24385	0.0159263
														3.64835	0.043244		0.4883	0.010849		2.21305	0.016238
														3.9795	0.039093		0.48825	0.01146		2.22352	0.016339
														3.64685	0.041565		0.58595	0.010117		2.23878	0.0161003
														3.6484	0.044036		0.4883	0.010711		2.2289	0.0160913
														3.97795	0.039917		0.5859	0.009369		2.20883	0.0165493
														3.64835	0.042389		0.4883	0.009979		2.23955	0.01637
														3.9795	0.038239		0.4883	0.010589		2.22937	0.0162937
														3.64685	0.040741		0.48825	0.011185		2.20887	0.016633
														3.9795	0.036591		0.58595	0.009842		2.26742	0.016951
														3.64685	0.039093		0.4883	0.010452		2.26018	0.0165357
														3.6484	0.041565		0.5859	0.00911		2.21357	0.0168163
														3.97795	0.037415		0.4883	0.009705		2.2435	0.0164443
														3.6484	0.039886		0.4883	0.010315		2.21802	0.0166313
														3.97945	0.035736		0.48825	0.010926		2.22307	0.0170263
														3.64685	0.038239		0.58595	0.009583		2.21797	0.0170727
														3.6484	0.04071		0.4883	0.010193		2.22808	0.0172517
														3.97795	0.036591		0.48825	0.010788		2.2434	0.0165107
														3.6484	0.039062		0.4883	0.011398		2.20252	0.017056
														3.9795	0.034912		0.58595	0.010055		2.23842	0.0172213
														3.64685	0.037414		0.48825	0.010666		2.23835	0.017343
														3.64835	0.039856		0.4883	0.011261		2.24853	0.0165987
														3.97795	0.035737		0.58595	0.009918		2.2179	0.016628
														3.6484	0.038208		0.48825	0.010529		2.1974	0.017268
														3.64685	0.04071		0.4883	0.011139		2.2485	0.0168777
														3.9795	0.03656		0.4883	0.011734		2.22303	0.016913
														3.64685	0.039062		0.5859	0.010392		2.25373	0.0166437
														3.9795	0.034912		0.4883	0.011002		2.20763	0.016802
														3.64835	0.037384		0.4883	0.011612		2.21307	0.0171973
														3.64685	0.039887		0.5859	0.01027		2.21368	0.0173433
														3.9795	0.035706		0.4883	0.010864		2.25987	0.0169213
														3.64685	0.038208		0.4883	0.011474		2.23418	0.016727
														3.6484	0.04068		0.5859	0.010132		2.20352	0.0170647
														3.97945	0.03653		0.4883	0.010742		2.2546	0.0165097
														3.6469	0.039031		0.4883	0.011337		2.1882	0.0171143
														3.64835	0.041504		0.48825	0.011948		2.23427	0.0172623
														3.64685	0.044006		0.58595	0.010605		2.25463	0.0167197
														3.9795	0.039856		0.4883	0.011215		2.22393	0.0165733
														3.64685	0.042358		0.48825	0.011811		1.91672	0.0159647
														3.9795	0.038086		0.58595	0.010635		3.43477	0.024187
														3.64685	0.040497		0.4883	0.011413		5.01632	0.025617
														3.9795	0.036224		0.48825	0.012192		5.10858	0.0252537
														3.64835	0.038574		0.4883	0.012985		5.05217	0.025965
														3.64685	0.040985		0.58595	0.01181		5.09837	0.025813
														3.9795	0.036713		0.48825	0.012589		5.10343	0.0260117
														3.64685	0.039124		0.4883	0.013367		5.12903	0.0253363
														3.9795	0.034851		0.48825	0.014145		5.09323	0.0255967
														3.64835	0.037201		0.58595	0.01297		5.09318	0.0259503
														3.64685	0.039612		0.4883	0.013748		5.0881	0.0260953
														3.9795	0.03534		0.58595	0.012588		5.0881	0.0262513
														3.64685	0.03775		0.48825	0.013367		5.10337	0.0260327
														3.6484	0.0401		0.4883	0.014145		5.10343	0.0259413
														3.9795	0.035827		0.48825	0.014924		5.09835	0.0262203
														3.64685	0.038238		0.58595	0.013748		5.0932	0.0266033
														3.64685	0.040619		0.4883	0.014526		5.09333	0.026717
														3.64835	0.042999		0.58595	0.013351		5.12382	0.0264363
														3.9795	0.038727		0.48825	0.014145		5.08292	0.026587
														3.64685	0.041107		0.4883	0.014923		5.11373	0.026328
														3.6484	0.043487		0.58595	0.013748		5.1137	0.026528
														3.97795	0.039245		0.48825	0.014527		5.06828	0.026924
														3.64835	0.041626		0.4883	0.015304		5.0896	0.027179
														3.9795	0.037354		0.58595	0.014129		5.15513	0.0262603
														3.64685	0.039734		0.5859	0.01297		5.07263	0.026411
														3.6484	0.042114		0.39065	0.015701		5.07777	0.0265583
														3.97795	0.037872		0.58595	0.014526		5.12892	0.0261887
														3.6484	0.040252		0.5859	0.013352		5.09513	0.026346
														3.97945	0.035981		0.58595	0.012177		5.07508	0.0272347
														3.6469	0.03836		0.4883	0.012954		5.11558	0.026838
														3.64685	0.040771		0.5859	0.01178		5.11523	0.026305
														3.97945	0.036499		0.4883	0.012573		5.08835	0.0264837
														3.6484	0.038879		0.4883	0.013351		5.08845	0.0270723
														3.97795	0.034638		0.6836	0.010223		5.12423	0.0263653
														3.6484	0.036987		0.3906	0.012955		5.1078	0.0265273
														3.64685	0.039398		0.4883	0.013733		5.09198	0.026808
														3.9795	0.035125		0.6836	0.010604		5.08692	0.026879
														3.64835	0.037506		0.48825	0.011399		5.08732	0.0269473
														3.64685	0.039887		0.4883	0.012176		5.12838	0.0265933
														3.9795	0.035614		0.58595	0.011001		5.0963	0.0266487
														3.64685	0.038025		0.48825	0.01178		5.12203	0.0263563
														3.9795	0.033752		0.4883	0.012558		5.10162	0.0262703
														3.64835	0.036133		0.58595	0.011383		5.11175	0.0262223
														3.978	0.031891		0.48825	0.012162		5.08097	0.0265133
														3.64835	0.034241		0.58595	0.011002		5.10157	0.026396
														3.64685	0.036652		0.4883	0.011779		5.12197	0.0259687
														3.6484	0.039001		0.5859	0.010605		5.05548	0.0267717
														3.97795	0.03479		0.58595	0.00943		5.13215	0.026716
														3.6484	0.03714		0.4883	0.010208		5.10153	0.0264883
														3.64685	0.03952		0.48825	0.010987		5.07587	0.026624
														3.97945	0.035279		0.58595	0.009812		5.11173	0.0265783
														3.6484	0.037628		0.4883	0.010605		5.08617	0.0268283
														3.64685	0.040039		0.5859	0.00943		5.01932	0.0258123
														3.6484	0.042388		0.4883	0.010208		4.25035	0.022487
														3.97795	0.038147		0.4883	0.010833		2.56268	0.022534
														3.64835	0.040528		0.6836	0.007507		3.40052	0.025876
														3.9795	0.036255		0.48825	0.008103		3.8621	0.0265377
														3.64685	0.038666		0.39065	0.01065		3.86717	0.026896
														3.64685	0.041046		0.5859	0.009293		3.8978	0.0267163
														3.9795	0.036774		0.58595	0.007935		3.8512	0.0273563
														3.6484	0.039154		0.39065	0.010467		3.92287	0.0268323
														3.97795	0.034912		0.5859	0.00911		3.88188	0.027075
														3.64835	0.037293		0.4883	0.009705		3.88707	0.027051
														3.9795	0.03302		0.4883	0.010299		3.90745	0.026922
														3.64685	0.035401		0.5859	0.008942		3.8973	0.0270363
														3.6484	0.037781		0.4883	0.009537		3.88185	0.026833
														3.97795	0.033539		0.4883	0.010116		3.88707	0.027148
														3.6484	0.035919		0.5859	0.008759		3.88705	0.0269247
														3.64685	0.038299		0.4883	0.009354		3.89222	0.0271697
														3.9795	0.034027		0.4883	0.009948		3.92793	0.0266207
														3.64835	0.036408		0.6836	0.006637		3.88195	0.0267243
														3.64685	0.038788		0.3906	0.009171		3.87678	0.0269063
														3.9795	0.034546		0.4883	0.009765		3.87163	0.0269977
														3.64685	0.036926		0.5859	0.008408		3.9229	0.0264453
														3.6484	0.039276		0.58595	0.00705		3.90218	0.0266243
														3.97795	0.035065		0.39065	0.009598		3.8455	0.0269717
														3.64835	0.037415		0.6836	0.006271		3.92232	0.0267457
														3.64685	0.039826		0.3906	0.00882		3.87623	0.0267603
														3.9795	0.035553		0.4883	0.009414		3.93257	0.0261177
														3.6484	0.037903		0.5859	0.008057		3.86222	0.02679
														3.97795	0.033691		0.58595	0.006699		3.88615	0.0269083
														3.6484	0.036041		0.39065	0.009231		3.90912	0.0267333
														3.64685	0.038452		0.5859	0.007874		3.8783	0.027097
														3.97945	0.03418		0.4883	0.008469		3.86822	0.0273
														3.6484	0.03653		0.4883	0.009063		3.91938	0.026955
														3.64685	0.03894		0.6836	0.005752		3.85267	0.027176
														3.9795	0.034668		0.48825	0.006348		3.93388	0.026537
														3.64685	0.037079		0.39065	0.00888		3.87235	0.0265677
														3.64835	0.039429		0.5859	0.007523		3.90827	0.026429
														3.978	0.035186		0.58595	0.006165		3.86227	0.02706
														3.64835	0.037567		0.39065	0.008713		3.90317	0.026536
														3.64685	0.039948		0.5859	0.007355		3.8979	0.0267947
														3.9795	0.035706		0.58595	0.005982		3.87188	0.027046
														3.6484	0.038055		0.39065	0.008529		3.91287	0.0270727
														3.97795	0.033813		0.6836	0.005218		3.88708	0.0269797
														3.64835	0.036194		0.3906	0.007767		3.90772	0.0266907
														3.9795	0.031922		0.4883	0.008362		3.86673	0.0268883
														3.64685	0.034333		0.5859	0.006989		3.90263	0.027044
														3.6484	0.036682		0.58595	0.005631		3.90252	0.0267427
														3.97795	0.03244		0.39065	0.008178		3.88718	0.0265637
														3.6484	0.03482		0.5859	0.006821		3.8715	0.027061
														3.64685	0.037201		0.4883	0.007416		3.89165	0.0270813
														3.9795	0.032959		0.4883	0.007995		3.86088	0.0274937
														3.64685	0.035339		0.48825	0.008591		3.92763	0.027005
														3.64835	0.037689		0.4883	0.009186		3.87628	0.0270247
														3.9795	0.033447		0.58595	0.007828		3.9223	0.0267163
														3.64685	0.035828		0.48825	0.008423		3.3021	0.0236123
														3.6484	0.038208		0.39065	0.011108		2.38397	0.0228337
														3.64685	0.040588		0.58595	0.009933		2.95925	0.0237463
														3.97945	0.036316		0.5859	0.008759		3.3785	0.0232263
														3.64685	0.038727		0.4883	0.009537		3.40032	0.0232993
														3.6484	0.041077		0.58595	0.008362		3.38533	0.022923
														3.9795	0.036804		0.48825	0.009156		3.38543	0.0228067
														3.64685	0.039215		0.39065	0.011886		3.40553	0.0227173
														3.64685	0.041595		0.58595	0.010711		3.35443	0.0231283
														3.9795	0.037353		0.48825	0.01149		3.39005	0.0228283
														3.64835	0.039704		0.58595	0.010315		3.40053	0.0228547
														3.97795	0.035462		0.4883	0.011093		3.36455	0.0229993
														3.6484	0.037842		0.48825	0.011872		3.40033	0.0227323
														3.64685	0.040222		0.4883	0.012665		3.40548	0.0228083
														3.9795	0.03598		0.6836	0.009536		3.37998	0.0226467
														3.64835	0.03833		0.48825	0.010315		3.38497	0.0231583
														3.978	0.034088		0.4883	0.011093		3.4037	0.0228893
														3.64835	0.036469		0.4883	0.011871		3.38822	0.022916
														3.64685	0.038849		0.5859	0.010697		3.38677	0.0227883
														3.9795	0.034607		0.4883	0.01149		3.38672	0.022808
														3.6484	0.036956		0.4883	0.012268		3.4123	0.0223643
														3.64685	0.039337		0.5859	0.011094		3.36107	0.023149
														3.97945	0.035096		0.4883	0.011871		3.44293	0.0223947
														3.64685	0.037476		0.4883	0.012649		3.3559	0.0227853
														3.9795	0.033234		0.3906	0.015381		3.42255	0.0225847
														3.64685	0.035614		0.6836	0.012253		3.36622	0.0228077
														3.6484	0.037964		0.4883	0.013046		3.4121	0.0227777
														3.9795	0.033722		0.48825	0.013825		3.40727	0.0222897
														3.64685	0.036102		0.58595	0.01265		3.42243	0.022075
														3.9795	0.03186		0.4883	0.013427		3.3713	0.02237
														3.64685	0.03424		0.48825	0.014206		3.38678	0.022283
														3.64835	0.036591		0.58595	0.013031		3.38652	0.022411
														3.9795	0.032349		0.4883	0.013809		3.37655	0.0228317
														3.64685	0.034729		0.48825	0.014603		3.43268	0.0223657
														3.6484	0.037109		0.58595	0.013428		3.36622	0.022812
														3.64685	0.039489		0.4883	0.014206		3.38212	0.022971
														3.97945	0.035218		0.5859	0.013031		3.40825	0.0227293
														3.64685	0.037629		0.58595	0.011856		3.37245	0.0229607
														3.6484	0.039978		0.4883	0.012634		3.41342	0.0228657
														3.97795	0.035767		0.48825	0.013428		3.39807	0.0225433
														3.6484	0.038116		0.58595	0.012253		3.3672	0.0234057
														3.64685	0.040497		0.4883	0.013031		3.41258	0.0227513
														3.9795	0.036254		0.5859	0.011857		3.40753	0.0228707
														3.64835	0.038605		0.58595	0.010681		3.40248	0.02262
														3.97795	0.034394		0.4883	0.011459		3.37485	0.0226817
														3.6484	0.036743		0.48825	0.012238		3.41083	0.0226593
														3.9795	0.032471		0.58595	0.011078		3.38012	0.0229207
														3.64685	0.034881		0.58595	0.009903		3.4057	0.0225577
														3.64835	0.037232		0.4883	0.010681		3.38008	0.0232233
														3.978	0.03302		0.48825	0.01146		3.39533	0.0226697
														3.64835	0.03537		0.58595	0.010284		3.37855	0.0229373
														3.9795	0.031097		0.4883	0.011062		3.37337	0.0234113
														3.64685	0.033508		0.5859	0.009903		3.41933	0.0228263
														3.64685	0.035889		0.4883	0.010681		3.25563	0.0236337
														3.6484	0.038269		0.58595	0.009384		5.24693	0.0352533
														3.97945	0.033997		0.48825	0.00998		8.24908	0.037591
														3.64685	0.036377		0.39065	0.012512		8.4689	0.0379693
														3.9795	0.032135		0.6836	0.009201		8.49958	0.0379413
														3.64685	0.034516		0.48825	0.009797		8.48343	0.0378677
														3.6484	0.036896		0.4883	0.010391		8.53857	0.0370133
														3.9795	0.032623		0.4883	0.010986		8.51827	0.037049
														3.64685	0.035003		0.5859	0.009613		8.47212	0.0373603
														3.64835	0.037384		0.4883	0.010208		8.52842	0.037032
														3.978	0.033142		0.4883	0.010803		8.51752	0.0366033
														3.64835	0.035523		0.48825	0.011399		8.49042	0.0370007
														3.64685	0.037903		0.58595	0.01004		8.51087	0.037106
														3.9795	0.03363		0.4883	0.010635		8.47332	0.0373933
														3.64685	0.036041		0.48825	0.011215		8.5189	0.0371777
														3.6484	0.038391		0.4883	0.01181		8.4957	0.0374283
														3.64685	0.040802		0.58595	0.010452		8.49415	0.0377077
														3.97945	0.03653		0.48825	0.011048		8.52778	0.037111
														3.6484	0.038879		0.4883	0.011642		8.50208	0.0374353
														3.97795	0.034668		0.48825	0.012223		8.50213	0.0375557
														3.6484	0.037018		0.58595	0.010865		8.53798	0.0371783
														3.64685	0.039428		0.4883	0.011459		8.48193	0.0372647
														3.9795	0.035156		0.48825	0.012055		8.54807	0.0368893
														3.64835	0.037506		0.58595	0.010697		8.52153	0.036826
														3.97795	0.033295		0.4883	0.011276		8.48563	0.037071
														3.6484	0.035645		0.48825	0.011872		8.51655	0.0369023
														3.9795	0.031402		0.4883	0.012467		8.5266	0.0365337
														3.64685	0.033783		0.4883	0.013061		8.50112	0.0372897
														3.9795	0.02951		0.6836	0.00975		8.49468	0.0373547
														3.64685	0.031921		0.3906	0.012283		8.51945	0.0369213
														3.64835	0.034271		0.4883	0.012878		8.51447	0.037
														3.64685	0.036682		0.5859	0.011521		8.49405	0.0372817
														3.9795	0.03241		0.4883	0.012116		8.50928	0.0370527
														3.64685	0.03479		0.4883	0.01271		8.52025	0.0370163
														3.6484	0.03717		0.48825	0.013306		8.51008	0.0371833
														3.97945	0.032898		0.4883	0.013885		8.51393	0.037088
														3.64685	0.035309		0.58595	0.012527		8.50672	0.037097
														3.6484	0.037659		0.48825	0.013123		8.52207	0.0364377
														3.64685	0.040039		0.4883	0.013718		8.52113	0.0367617
														3.9795	0.035797		0.58595	0.012359		8.4747	0.0374293
														3.64685	0.038177		0.3906	0.014893		8.50038	0.0373807
														3.64835	0.040558		0.6836	0.011582		8.5308	0.0369273
														3.978	0.036316		0.39065	0.014129		8.51687	0.036956
														3.64835	0.038666		0.5859	0.012772		8.48953	0.0373407
														3.9795	0.034424		0.4883	0.013367		8.52952	0.0369017
														3.64685	0.036804		0.3906	0.0159		8.48277	0.0374097
														3.9795	0.032562		0.6836	0.012589		8.5236	0.037353
														3.64685	0.034943		0.4883	0.013184		8.51763	0.0373213
														3.9795	0.03067		0.4883	0.013778		8.52605	0.036961
														3.64835	0.033051		0.5859	0.012421		8.46945	0.0377353
														3.64685	0.035431		0.4883	0.013		8.51452	0.0378127
														3.9795	0.031189		0.4883	0.013595		8.5297	0.036986
														3.64685	0.03357		0.48825	0.014191		8.48893	0.036809
														3.6484	0.035919		0.4883	0.014786		8.07158	0.03415
														3.9795	0.031677		0.58595	0.013534		5.34572	0.026408
														3.64685	0.034057		0.48825	0.014313		3.19262	0.024029
														3.64685	0.036468		0.4883	0.015091		3.63093	0.0239957
														3.64835	0.038819		0.58595	0.013916		3.67638	0.0239987
														3.9795	0.034546		0.5859	0.012741		3.71088	0.0243337
														3.64685	0.036957		0.4883	0.013519		3.69037	0.0241727
														3.6484	0.039306		0.4883	0.014297		3.6803	0.0254457
														3.97795	0.035095		0.5859	0.013138		3.72078	0.0250967
														3.64835	0.037445		0.58595	0.011963		3.73137	0.0247387
														3.9795	0.033173		0.4883	0.012741		3.69545	0.0244697
														3.64685	0.035584		0.5859	0.011567		3.71085	0.0243777
														3.9795	0.031311		0.4883	0.012344		3.6904	0.025014
														3.64685	0.033722		0.4883	0.013122		3.70577	0.024845
														3.6484	0.036071		0.5859	0.011948		3.73482	0.0247113
														3.97945	0.0318		0.4883	0.012741		3.71902	0.0244827
														3.64685	0.034211		0.4883	0.013519		3.70895	0.024456
														3.64685	0.036591		0.5859	0.012345		3.69858	0.0246373
														3.9795	0.032349		0.4883	0.013123		3.714	0.024314
														3.6484	0.034698		0.58595	0.011948		3.69863	0.024694
														3.64685	0.037079		0.48825	0.012726		3.73445	0.0241743
														3.64835	0.03946		0.4883	0.013519		3.71912	0.024372
														3.978	0.035217		0.58595	0.012344		3.68842	0.024567
														3.64835	0.037598		0.58595	0.011169		3.69872	0.0245603
														3.64685	0.039978		0.48825	0.011948		3.71917	0.024755
														3.9795	0.035706		0.58595	0.010773		3.73958	0.024027
														3.6484	0.038086		0.3906	0.013505		3.69573	0.0241847
														3.97795	0.033844		0.6836	0.010376		3.71102	0.0244513
														3.64835	0.036225		0.4883	0.011169		3.68557	0.024838
														3.9795	0.031952		0.4883	0.011947		3.73657	0.024881
														3.64685	0.034333		0.5859	0.010773		3.71113	0.0247873
														3.9795	0.030091		0.58595	0.009598		3.70083	0.0250697
														3.64685	0.032471		0.4883	0.010376		3.74607	0.0240033
														3.6484	0.034851		0.48825	0.011155		3.699	0.024519
														3.97795	0.030609		0.4883	0.011948		3.7091	0.0245807
														3.6484	0.032959		0.6836	0.008819		3.7189	0.0244243
														3.64685	0.035369		0.48825	0.009598		3.70302	0.0248807
														3.97945	0.031098		0.4883	0.010376		3.71827	0.0244447
														3.6484	0.033478		0.58595	0.009201		3.72872	0.0241733
														3.64685	0.035858		0.48825	0.00998		3.69282	0.024511
														3.9795	0.031586		0.58595	0.008805		3.71642	0.0246373
														3.64685	0.033996		0.4883	0.009598		3.69077	0.0247583
														3.64835	0.036347		0.48825	0.010376		3.72662	0.024845
														3.64685	0.038758		0.58595	0.009201		3.70602	0.0246047
														3.9795	0.034485		0.4883	0.009979		3.73162	0.024259
														3.64685	0.036865		0.58595	0.008804		3.68562	0.0246387
														3.9795	0.032623		0.3906	0.011536		3.73682	0.024528
														3.6484	0.034973		0.6836	0.008408		3.69577	0.0246923
														3.64685	0.037384		0.4883	0.009201		3.73123	0.0243273
														3.97945	0.033112		0.48825	0.009979		3.70045	0.024778
														3.64685	0.035492		0.58595	0.008804		3.7416	0.0241073
														3.9795	0.03125		0.4883	0.009582		3.70808	0.0242283
														3.6484	0.0336		0.5859	0.008408		3.72322	0.0237937
														3.97795	0.029389		0.4883	0.009186		3.56613	0.022403
														3.6484	0.031799		0.4883	0.009887		2.5992	0.018881
														3.64685	0.034271		0.5859	0.008545		2.67828	0.0173917
														3.9795	0.03012		0.39065	0.011108		3.11312	0.017344
														3.64835	0.032593		0.6836	0.007812		3.14362	0.0173703
														3.64685	0.035095		0.48825	0.008423		3.15908	0.0175317
														3.9795	0.030945		0.4883	0.009018		3.15908	0.017218
														3.64685	0.033447		0.4883	0.009628		3.1591	0.017547
														3.64835	0.03592		0.48825	0.010239		3.12318	0.0178963
														3.978	0.031799		0.58595	0.008896		3.16407	0.0182907
														3.64835	0.034272		0.4883	0.009491		3.17938	0.0179783
														3.9795	0.030091		0.5859	0.008149		3.16408	0.0185893
														3.64685	0.032593		0.4883	0.008759		3.16917	0.0185233
														3.6484	0.035064		0.58595	0.007416		3.17423	0.0182657
														3.97795	0.030945		0.48825	0.008011		3.17955	0.0185633
														3.6484	0.033416		0.4883	0.008621		3.17928	0.018421
														3.97945	0.029267		0.4883	0.009231		3.18957	0.0181503
														3.64685	0.031769		0.48825	0.009842		3.16405	0.0183423
														3.6484	0.034241		0.58595	0.008499		3.1435	0.0186763
														3.64685	0.036743		0.4883	0.009094		3.22522	0.0180547
														3.9795	0.032562		0.5859	0.007752		3.12313	0.018943
														3.64685	0.035065		0.4883	0.008362		3.18452	0.018528
														3.64835	0.037537		0.4883	0.008972		3.16575	0.0186763
														3.978	0.033416		0.48825	0.009568		3.17637	0.0183307
														3.64835	0.035889		0.4883	0.010177		3.18647	0.0182757
														3.64685	0.038391		0.58595	0.008834		3.15592	0.0187347
														3.9795	0.034241		0.48825	0.009445		3.18145	0.018662
														3.6484	0.036712		0.58595	0.008087		3.17625	0.018428
														3.9787	0.032562		0.4883	0.008697		3.17107	0.0186717
														3.6476	0.03505		0.48825	0.009308		3.15617	0.018936
														3.97875	0.030914		0.58595	0.007965		3.19675	0.0182207
														3.6476	0.033402		0.4883	0.008575		3.15093	0.0188297
														3.9795	0.029236		0.3906	0.011124		3.182	0.0188393
														3.6476	0.031723		0.58595	0.009781		3.1728	0.0187857
														3.64685	0.034226		0.58595	0.008438		3.18305	0.0185473
														3.9795	0.030075		0.3906	0.011002		3.13722	0.0192283
														3.64765	0.032547		0.58595	0.009643		3.18953	0.0192873
														3.6476	0.035034		0.3906	0.012207		3.18967	0.0189727
														3.9787	0.030899		0.6836	0.008911		3.1743	0.019002
														3.64765	0.033386		0.4883	0.009521		3.15905	0.0191153
														3.6476	0.035873		0.48825	0.010117		3.16877	0.019374
														3.9795	0.031708		0.4883	0.010727		3.18912	0.0194723
														3.6476	0.034195		0.4883	0.011337		3.18413	0.019269
														3.97875	0.030059		0.48825	0.011948		3.17382	0.0193387
														3.6476	0.032547		0.4883	0.012558		3.16367	0.0194267
														3.6476	0.035019		0.6836	0.009247		3.1739	0.0189913
														3.9795	0.030869		0.3906	0.011811		3.1891	0.0190873
														3.6476	0.033356		0.58595	0.010468		3.17438	0.0193583
														3.64685	0.035858		0.39065	0.013031		3.16583	0.0194667
														3.9795	0.031708		0.68355	0.00972		3.18583	0.019184
														3.6476	0.03418		0.4883	0.01033		3.17598	0.0189503
														3.64765	0.036667		0.58595	0.008987		3.17063	0.0190907
														3.9787	0.032532		0.48825	0.009598		3.18095	0.019099
														3.64765	0.035018		0.4883	0.010193		3.18085	0.0190737
														3.6476	0.03746		0.58595	0.008926		3.25865	0.0218547
														3.9795	0.033188		0.48825	0.009705		5.18047	0.0266363
														3.6476	0.035568		0.58595	0.00853		5.53262	0.027027
														3.6476	0.037949		0.39065	0.011276		5.52825	0.0276827
														3.97875	0.033706		0.6836	0.008148		5.52812	0.0284567
														3.6476	0.036087		0.48825	0.008927		5.53388	0.0289107
														3.9795	0.031814		0.4883	0.009704		5.57118	0.028483
														3.6476	0.034195		0.48825	0.010483		5.54568	0.0288363
														3.97875	0.029953		0.4883	0.011261		5.53185	0.0293327
														3.6476	0.032333		0.58595	0.010086		5.58315	0.0288007
														3.9795	0.028076		0.48825	0.01088		5.59823	0.027991
														3.64685	0.030456		0.4883	0.011658		5.537	0.0284213
														3.6476	0.032837		0.58595	0.010483		5.55915	0.0285133
														3.9795	0.02858		0.58595	0.009307		5.54913	0.0286627
														3.6476	0.03096		0.3906	0.012039		5.55427	0.0289117
														3.97875	0.026718		0.58595	0.010864		5.5747	0.0283617
														3.6476	0.029083		0.58595	0.009704		5.5645	0.0282443
														3.6476	0.031464		0.48825	0.010483		5.54915	0.0284323
														3.9795	0.027207		0.58595	0.009308		5.55933	0.0284157
														3.64765	0.029586		0.4883	0.010086		5.53888	0.0290447
														3.6476	0.031967		0.5859	0.008912		5.57475	0.028682
														3.6476	0.034332		0.4883	0.009689		5.55932	0.028628
														3.97875	0.03009		0.4883	0.010467		5.52875	0.0290673
														3.6476	0.032471		0.48825	0.011261		5.57987	0.028643
														3.6476	0.034851		0.58595	0.010086		5.57453	0.0285637
														3.97875	0.030609		0.4883	0.010864		5.53788	0.028737
														3.6476	0.032974		0.5859	0.00969		5.55247	0.0288593
														3.6476	0.035355		0.4883	0.010468		5.54228	0.0293077
														3.9795	0.031098		0.4883	0.011245		5.57293	0.0289813
														3.6476	0.033478		0.48825	0.012024		5.56772	0.0289627
														3.64765	0.035843		0.58595	0.010864		5.53272	0.029441
														3.9787	0.031601		0.4883	0.011642		5.5546	0.0293107
														3.64765	0.033981		0.5859	0.010468		5.52897	0.029902
														3.6476	0.036362		0.4883	0.011246		5.57675	0.0295383
														3.9795	0.032104		0.58595	0.010071		5.55655	0.029631
														3.6476	0.03447		0.3906	0.012802		5.56747	0.0294143
														3.97875	0.030227		0.6836	0.009689		5.55317	0.0296867
														3.6476	0.032608		0.39065	0.01242		5.53367	0.0300057
														3.6476	0.034988		0.5859	0.011246		5.58985	0.029381
														3.97875	0.030746		0.58595	0.010071		5.54912	0.02963
														3.6476	0.033111		0.4883	0.010849		5.55522	0.0296587
														3.6476	0.035492		0.48825	0.011628		5.54515	0.0299053
														3.9795	0.031235		0.58595	0.010452		5.56033	0.0300153
														3.6476	0.033615		0.4883	0.011245		5.54043	0.0303387
														3.64765	0.035995		0.5859	0.010071		5.57308	0.0300097
														3.9787	0.031738		0.58595	0.008896		5.57343	0.029673
														3.6476	0.034119		0.4883	0.009674		5.56825	0.0294517
														3.9795	0.029862		0.58595	0.007476		5.52742	0.030074
														3.64765	0.032241		0.48825	0.005249		5.56833	0.0298787
														3.6476	0.034622		0.293	0.004913		5.54277	0.0301947
														3.9787	0.030365		0.5859	0.00328		5.58878	0.0296257
														3.64765	0.032745		0.39065	0.009567		5.55297	0.029702
														3.9795	0.028488		0.29295	0.015899		5.55298	0.0296993
														3.64685	0.030883		0.39065	0.026184		4.67602	0.024001
														3.6476	0.033264		0.29295	0.036514		3.53993	0.021047
														3.6476	0.035629		0.09765	0.044952		3.25947	0.0212077
														3.9795	0.031372		0.09765	0.051468		3.30548	0.0210993
														3.6476	0.033753		0.29295	0.056076		3.35668	0.0203757
														3.6476	0.036133		0.4883	0.058792		3.30547	0.0202497
														3.97875	0.031891		0.58595	0.061538		3.34133	0.0201137
														3.6476	0.034256		0.6836	0.063934		3.33615	0.0199893
														3.64765	0.036636		0.8789	0.062545		3.32065	0.0201423
														3.97945	0.03238		0.8789	0.061172		3.3405	0.02015
														3.64765	0.034759		1.0742	0.055878		3.3659	0.020085
														3.9787	0.030518		0.97655	0.052552		3.31967	0.0200533
														3.64765	0.032882		1.07425	0.047256		3.32373	0.0202227
														3.97945	0.028626		1.0742	0.041977		3.34947	0.0199477
														3.64685	0.031022		1.07425	0.036682		3.31883	0.0197607
														3.9795	0.026764		1.17185	0.029434		3.31915	0.0202323
														3.64765	0.029144		0.8789	0.028061		3.34513	0.0203653
														3.6476	0.031509		0.97655	0.02472		3.32458	0.020274
														3.9787	0.027268		0.9766	0.021392		3.34972	0.0203063
														3.64765	0.029647		0.78125	0.021957		3.32392	0.0205103
														3.6476	0.032028		0.8789	0.020569		3.34962	0.0204837
														3.9795	0.027771		0.78125	0.021148		3.31877	0.0205917
														3.6476	0.030136		0.8789	0.01976		3.3445	0.0205883
														3.6476	0.032517		0.6836	0.022293		3.33423	0.0202593
														3.97875	0.028274		0.78125	0.022857		3.33408	0.0206397
														3.6476	0.030655		0.6836	0.025375		3.34445	0.020258
														3.6476	0.033036		0.78125	0.025955		3.36518	0.0195127
														3.9795	0.028763		0.6836	0.028472		3.33065	0.0196143
														3.64685	0.031159		0.78125	0.029052		3.33073	0.0196747
														3.64765	0.033538		0.68355	0.031571		3.33063	0.02016
														3.97945	0.029282		0.87895	0.030197		3.32127	0.0206777
														3.64765	0.031662		0.97655	0.026855		3.33698	0.0204207
														3.6476	0.034027		0.6836	0.029373		3.35735	0.0203873
														3.97875	0.029785		0.8789	0.028		3.31655	0.0203427
														3.6476	0.032165		0.78125	0.028564		3.33698	0.0203537
														3.6476	0.034546		0.8789	0.027191		3.34702	0.02013
														3.9795	0.030289		0.8789	0.025803		3.31138	0.0205917
														3.6476	0.032654		0.8789	0.024414		3.3674	0.019815
														3.64685	0.03505		0.8789	0.023041		3.32683	0.0204667
														3.9795	0.030792		0.8789	0.021653		3.36763	0.0198863
														3.6476	0.033173		0.6836	0.024185		3.3166	0.019868
														3.64765	0.035553		0.8789	0.022797		3.3525	0.0199223
														3.9787	0.031296		0.78125	0.023362		3.32687	0.020423
														3.6476	0.033677		0.87895	0.021987		3.34768	0.020099
														3.9795	0.029419		0.78125	0.022552		3.3225	0.0202377
														3.64765	0.031799		0.8789	0.021179		3.3224	0.0202653
														3.6476	0.03418		0.78125	0.021743		3.35233	0.0202397
														3.9787	0.029923		0.8789	0.02037		3.3465	0.0199403
														3.64765	0.032303		0.78125	0.020935		3.35155	0.019904
														3.6476	0.034683		0.78125	0.021499		3.31587	0.0200917
														3.9795	0.030426		0.8789	0.020126		3.34643	0.020003
														3.6476	0.032806		0.78125	0.020691		3.3004	0.0204123
														3.97875	0.028549		0.8789	0.019318		3.15188	0.0192403
														3.6476	0.030929		0.8789	0.017883		2.0733	0.022392
														3.6476	0.03331		0.78125	0.018265		4.0457	0.0306677
														3.9795	0.029053		0.78125	0.018646		5.57438	0.0323
														3.64685	0.031448		0.8789	0.017075		5.6975	0.0322047
														3.6476	0.033814		0.6836	0.019425		5.68723	0.0324993
														3.9795	0.029556		0.8789	0.017853		5.69755	0.0325657
														3.6476	0.031937		0.78125	0.018235		5.7027	0.0327297
														3.64765	0.034317		0.8789	0.016663		5.68717	0.033256
														3.9787	0.030075		0.78125	0.017044		5.70188	0.033199
														3.64765	0.03244		0.78125	0.017426		5.7057	0.0333117
														3.6476	0.03482		0.87895	0.015853		5.68937	0.0336213
														3.6476	0.037201		0.68355	0.018189		5.72002	0.0335933
														3.9795	0.032944		0.78125	0.01857		5.69047	0.0336003
														3.64685	0.035339		0.87895	0.016998		5.7005	0.0337047
														3.9795	0.031067		0.78125	0.017379		5.71587	0.0337597
														3.6476	0.033447		0.78125	0.017761		5.71928	0.0331493
														3.97875	0.029205		0.78125	0.018142		5.68303	0.0336423
														3.6476	0.031586		0.78125	0.018524		5.71818	0.033244
														3.6476	0.033966		0.8789	0.016952		5.72167	0.0327773
														3.9795	0.029694		0.78125	0.017349		5.68957	0.0334003
														3.6476	0.032074		0.8789	0.015777		5.68945	0.033738
														3.97875	0.027832		0.8789	0.014206		5.6942	0.0340217
														3.6476	0.030213		0.6836	0.01654		5.69253	0.03415
														3.6476	0.032593		0.78125	0.016922		5.75885	0.033129
														3.9795	0.028321		0.78125	0.017303		5.67197	0.0338593
														3.64765	0.0307		0.8789	0.015732		5.69152	0.0339933
														3.6476	0.033081		0.6836	0.018066		5.72638	0.0336767
														3.9787	0.02884		0.8789	0.016495		5.70042	0.0337953
														3.64765	0.031219		0.8789	0.014923		5.70383	0.0336387
														3.6476	0.033585		0.78125	0.015305		5.70382	0.033585
														3.97875	0.029342		0.8789	0.013733		5.719	0.0335657
														3.6476	0.031723		0.78125	0.014115		5.68338	0.033992
														3.9795	0.027465		0.6836	0.016449		5.71902	0.0336513
														3.6476	0.029846		0.78125	0.016846		5.71385	0.0335843
														3.6476	0.032211		0.8789	0.015274		5.68843	0.0338397
														3.97875	0.027969		0.78125	0.015656		5.7176	0.033557
														3.6476	0.03035		0.78125	0.016037		5.71705	0.0333967
														3.6476	0.03273		0.78125	0.016419		5.68657	0.0336893
														3.9795	0.028473		0.78125	0.0168		5.70173	0.0338807
														3.6476	0.030838		0.78125	0.017182		5.73237	0.0334787
														3.64765	0.033218		0.8789	0.01561		5.68462	0.0335887
														3.64685	0.035614		0.78125	0.015991		5.69472	0.0339213
														3.9795	0.031356		0.8789	0.01442		5.71023	0.03399
														3.6476	0.033737		0.6836	0.016754		5.70512	0.0338637
														3.6476	0.036102		0.78125	0.017136		5.71527	0.033582
														3.97875	0.03186		0.78125	0.017517		5.73067	0.0330683
														3.6476	0.034241		0.78125	0.017899		5.68477	0.0335423
														3.6476	0.036621		0.8789	0.016343		5.7083	0.033382
														3.9795	0.032364		0.78125	0.016724		5.72828	0.0331473
														3.6476	0.034729		0.78125	0.017105		5.686	0.033394
														3.97875	0.030487		0.78125	0.017487		5.68598	0.033853
														3.6476	0.032868		0.78125	0.017868		5.7115	0.033647
														3.9795	0.02861		0.78125	0.01825		5.70637	0.033391
														3.6476	0.030991		0.78125	0.018647		5.64775	0.0360517
														3.64765	0.033355		0.78125	0.019226		8.69787	0.042119
														3.9787	0.029114		0.87895	0.017837		9.37708	0.0427883
														3.6476	0.031495		0.78125	0.018417		9.51013	0.0420197
														3.9795	0.027237		0.78125	0.018981		9.44153	0.04262
														3.64685	0.029618		0.8789	0.017608		9.49523	0.0420347
														3.64765	0.031997		0.6836	0.020126		9.48873	0.041603
														3.6476	0.034378		0.78125	0.02069		9.46808	0.042
														3.9795	0.030121		0.78125	0.02127		9.46813	0.04215
														3.6476	0.032501		0.78125	0.021835		9.4882	0.0420233
														3.6476	0.034867		0.8789	0.020462		9.47792	0.0419383
														3.97875	0.030624		0.6836	0.022979		9.46227	0.041961
														3.6476	0.033005		0.8789	0.021591		9.49595	0.0417193
														3.6476	0.035385		0.78125	0.022171		9.49008	0.0416783
														3.9795	0.031128		0.78125	0.022735		9.44938	0.0422813
														3.6476	0.033493		0.78125	0.023315		9.49075	0.0419737
														3.64685	0.035889		0.78125	0.02388		9.49233	0.0419733
														3.9795	0.031632		0.78125	0.024444		9.49242	0.041598
														3.64765	0.034011		0.8789	0.023071		9.4618	0.0418737
														3.6476	0.036392		0.78125	0.023636		9.4874	0.041763
														3.9787	0.032135		0.8789	0.022262		9.5026	0.0416037
														3.64765	0.034515		0.78125	0.022827		9.46688	0.041931
														3.9795	0.030258		0.78125	0.023407		9.47712	0.0415883
														3.6476	0.032638		0.8789	0.022018		9.4721	0.0418113
														3.6476	0.035019		0.78125	0.022583		9.46687	0.0422313
														3.97875	0.030761		0.78125	0.023163		9.49138	0.0420793
														3.6476	0.033142		0.8789	0.021774		9.47112	0.0417777
														3.6476	0.035523		0.78125	0.022354		9.50162	0.041773
														3.9795	0.031265		0.78125	0.022919		9.49652	0.0413533
														3.6476	0.033646		0.8789	0.02153		9.47595	0.0414753
														3.97875	0.029388		0.78125	0.02211		9.45968	0.041957
														3.6476	0.031769		0.78125	0.022675		9.4944	0.0413463
														3.6476	0.03415		0.78125	0.023255		9.45365	0.0419877
														3.97875	0.029907		0.8789	0.021866		9.49385	0.0416567
														3.6476	0.032288		0.78125	0.022431		9.46717	0.0419893
														3.9795	0.028015		0.87895	0.021057		9.4921	0.041909
														3.6476	0.030396		0.78125	0.021621		9.48952	0.041795
														3.64765	0.032776		0.8789	0.020248		9.49292	0.0412303
														3.9787	0.028534		0.78125	0.020813		9.49203	0.0414477
														3.64765	0.030914		0.78125	0.021392		9.46512	0.0416227
														3.6476	0.033279		0.8789	0.020004		9.44583	0.042308
														3.9795	0.029022		0.78125	0.020569		9.53492	0.0413557
														3.6476	0.031403		0.8789	0.019195		9.4566	0.041701
														3.6476	0.033783		0.78125	0.01976		9.4759	0.041692
														3.64685	0.036179		0.78125	0.02034		9.481	0.0417857
														3.9795	0.031906		0.8789	0.018951		9.48595	0.0416643
														3.6476	0.034287		0.78125	0.019516		9.47073	0.041724
														3.64765	0.036666		0.78125	0.020096		9.4861	0.041882
														3.9787	0.032425		0.8789	0.018707		9.48513	0.041505
														3.6476	0.034806		0.78125	0.019287		9.47492	0.0418293
														3.64765	0.03717		0.78125	0.019852		9.4541	0.0421157
														3.9795	0.032913		0.78125	0.020416		9.50792	0.0417387
														3.6476	0.035293		0.78125	0.020996		9.48287	0.0415533
														3.9787	0.031052		0.78125	0.021561		8.53542	0.0334193
														3.64765	0.033539		0.78125	0.022156		3.73138	0.023134
														3.6476	0.036026		0.78125	0.022751		1.9803	0.0245313
														3.9795	0.03186		0.78125	0.023346		2.07177	0.024061
														3.6476	0.034348		0.8789	0.021988		2.0616	0.024231
														3.97875	0.030212		0.6836	0.024536		2.05655	0.0244533
														3.6476	0.0327		0.8789	0.023178		2.08693	0.0240817
														3.6476	0.035172		0.78125	0.023773		2.08197	0.0238743
														3.97875	0.031036		0.78125	0.024369		2.05652	0.0240363
														3.6476	0.033524		0.78125	0.024964		2.0908	0.023932
														3.9795	0.029373		0.8789	0.02359		2.10108	0.0235317
														3.6476	0.031861		0.6836	0.026139		2.02993	0.0242417
														3.6476	0.034333		0.8789	0.024781		2.10598	0.0237997
														3.97875	0.030197		0.78125	0.025376		2.07002	0.024415
														3.6476	0.032685		0.78125	0.025971		2.09443	0.0234323
														3.64765	0.035171		0.87895	0.024612		2.09948	0.0240707
														3.97945	0.031006		0.78125	0.025207		2.0436	0.0242667
														3.64765	0.033493		0.8789	0.023849		2.10458	0.0238307
														3.6476	0.03598		0.78125	0.024444		2.08433	0.023588
														3.97875	0.031845		0.8789	0.023086		2.0638	0.023866
														3.6476	0.034332		0.78125	0.023681		2.07405	0.0241817
														3.6476	0.036804		0.78125	0.024261		2.09948	0.023963
														3.97875	0.032669		0.8789	0.022903		2.09443	0.0239363
														3.6476	0.035156		0.78125	0.023498		2.06398	0.0240787
														3.6476	0.037644		0.78125	0.024094		2.07398	0.0243287
														3.9795	0.033493		0.8789	0.022736		2.08933	0.0241447
														3.6476	0.035965		0.8789	0.021378		2.09945	0.0238623
														3.97875	0.03183		0.8789	0.02002		2.06905	0.0240257
														3.6476	0.034317		0.6836	0.022568		2.10448	0.023901
														3.6476	0.036805		0.97655	0.019257		2.08937	0.0235077
														3.9795	0.032639		0.78125	0.019852		2.05363	0.0240453
														3.64765	0.035125		0.78125	0.020447		2.1097	0.0239033
														3.9787	0.030991		0.87895	0.019088		2.06387	0.0240617
														3.6476	0.033478		0.78125	0.019668		2.13003	0.023638
														3.64765	0.035965		0.78125	0.020263		2.04348	0.024015
														3.9795	0.031799		0.8789	0.018905		2.09437	0.0237047
														3.64685	0.034301		0.78125	0.0195		2.09952	0.0240917
														3.97945	0.030152		0.8789	0.018142		2.05385	0.0243873
														3.64765	0.032638		0.8789	0.016785		2.11975	0.0234857
														3.6476	0.03511		0.78125	0.01738		2.05882	0.0241
														3.97875	0.030975		0.78125	0.017975		2.07413	0.0244233
														3.6476	0.033462		0.78125	0.01857		2.11975	0.023554
														3.6476	0.03595		0.8789	0.017212		2.0792	0.0238943
														3.9795	0.031799		0.78125	0.017807		2.10455	0.0236007
														3.6476	0.034271		0.78125	0.018387		2.0537	0.02402
														3.6476	0.036759		0.97655	0.015076		2.10965	0.0236337
														3.97875	0.032623		0.78125	0.015671		2.06717	0.0238367
														3.6476	0.035111		0.78125	0.016266		2.10295	0.0236423
														3.9795	0.030945		0.78125	0.016861		2.07168	0.023812
														3.6476	0.033432		0.8789	0.015503		2.07617	0.0237437
														3.64685	0.035935		0.78125	0.016098		2.08605	0.0234733
														3.9795	0.031784		0.78125	0.016693		2.05027	0.0246277
														3.64765	0.034271		0.78125	0.017289		2.14682	0.023466
														3.6476	0.036743		0.78125	0.017884		1.87273	0.0217183
														3.9787	0.032502		0.87895	0.016494		0.806683	0.0164363
														3.64765	0.034881		0.8789	0.015121		0.995083	0.015743
														3.6476	0.037262		0.78125	0.015686		1.00518	0.016048
														3.9795	0.033005		0.8789	0.014297		1.01543	0.015963
														3.6476	0.03537		0.78125	0.014877		0.989967	0.0163533
														3.6476	0.037751		0.78125	0.015442		1.06615	0.0160903
														3.97875	0.033508		0.8789	0.014068		1.0001	0.0162273
														3.6476	0.035889		0.78125	0.014633		1.02032	0.0169287
														3.6476	0.038269		0.78125	0.015198		1.04092	0.0163053
														3.9795	0.033997		0.8789	0.013824		1.05097	0.0162067
														3.64685	0.036393		0.8789	0.012436		1.01017	0.0165877
														3.9795	0.032135		0.78125	0.013016		1.01532	0.0168033
														3.6476	0.034516		0.78125	0.01358		1.05607	0.016197
														3.97875	0.030273		0.78125	0.014145		1.01028	0.0168587
														3.6476	0.032639		0.78125	0.014725		1.03062	0.0167527
														3.64765	0.035018		0.78125	0.015289		0.984717	0.017448
														3.97945	0.030762		0.78125	0.015869		1.05597	0.0168687
														3.64765	0.033142		0.8789	0.014481		1.03572	0.0171987
														3.6476	0.035522		0.78125	0.015061		1.01548	0.0172787
														3.97875	0.031265		0.78125	0.015625		1.02035	0.017233
														3.6476	0.033645		0.78125	0.01619		1.05087	0.0168923
														3.6476	0.036026		0.78125	0.01677		1.03568	0.0170363
														3.9795	0.031769		0.78125	0.017334		1.04078	0.0168077
														3.64685	0.034164		0.78125	0.017914		0.995017	0.0172317
														3.6476	0.03653		0.8789	0.016526		1.05598	0.0168527
														3.6476	0.03891		0.87895	0.015136		1.03055	0.0169003
														3.9795	0.034653		0.68355	0.01767		1.02057	0.0169063
														3.64765	0.037033		0.87895	0.016281		1.04583	0.016858
														3.6476	0.039413		0.78125	0.01686		1.00517	0.0170773
														3.9787	0.035157		0.78125	0.017425		1.05083	0.0170567
														3.64765	0.037536		0.8789	0.016037		1.00013	0.0174233
														3.9795	0.033279		0.78125	0.016616		1.06607	0.016909
														3.6476	0.03566		0.78125	0.017181		1.01015	0.0170547
														3.6476	0.03804		0.6836	0.019714		1.03577	0.0173273
														3.97875	0.033783		0.78125	0.020278		1.02042	0.0174763
														3.6476	0.036163		0.78125	0.020858		1.02552	0.017439
														3.9795	0.031906		0.8789	0.01947		1.02553	0.0175547
														3.64685	0.034302		0.78125	0.020034		1.02045	0.0178257
														3.9795	0.030044		0.8789	0.018661		1.06597	0.017166
														3.6476	0.03241		0.8789	0.017273		1.02035	0.017347
														3.6476	0.03479		0.78125	0.017853		1.0053	0.017547
														3.97875	0.030548		0.78125	0.018417		1.04583	0.0176107
														3.6476	0.032928		0.78125	0.018982		1.05605	0.0172877
														3.6476	0.035309		0.78125	0.019562		1.0051	0.0175817
														3.9795	0.031037		0.78125	0.020126		1.07128	0.0168643
														3.6476	0.033417		0.78125	0.020706		1.00517	0.0172303
														3.64765	0.035797		0.8789	0.019318		1.04575	0.0171387
														3.9787	0.031555		0.78125	0.019882		0.989967	0.0177257
														3.64765	0.033935		0.78125	0.020462		1.04593	0.0174017
														3.97945	0.029663		0.78125	0.021027		1.03567	0.0171583
														3.64765	0.032043		0.78125	0.021606		1.01528	0.0179657
														3.64685	0.034439		0.8789	0.020218		1.02033	0.017739
														3.97945	0.030182		0.6836	0.022751		1.24347	0.0200123
														3.64765	0.032562		0.8789	0.021195		2.90478	0.0230537
														3.6476	0.034927		0.78125	0.021576		3.93098	0.022791
														3.97875	0.030685		0.8789	0.020005		3.97657	0.022294
														3.6476	0.033066		0.78125	0.020386		3.9258	0.022871
														3.6476	0.035446		0.78125	0.020767		3.96743	0.0232617
														3.9795	0.031189		0.78125	0.021149		3.986	0.0229203
														3.6476	0.033554		0.8789	0.019577		3.9505	0.0229973
														3.64765	0.035934		0.78125	0.019959		3.98593	0.0229527
														3.9787	0.031693		0.78125	0.02034		3.93967	0.023258
														3.6476	0.034073		0.78125	0.020722		3.99035	0.022722
														3.64765	0.036453		0.78125	0.021119		3.95977	0.0233533
														3.9795	0.03218		0.78125	0.0215		3.98525	0.02275
														3.64685	0.034576		0.87895	0.019927		3.95953	0.023187
														3.97945	0.03032		0.78125	0.020309		3.96938	0.0232533
														3.64765	0.032699		0.78125	0.02069		3.97957	0.0227973
														3.9787	0.028443		0.78125	0.021072		3.95417	0.023341
														3.6476	0.030823		0.78125	0.021453		3.98472	0.023173
														3.64765	0.033203		0.78125	0.021835		3.9769	0.0227937
														3.9795	0.028946		0.8789	0.020263		3.9634	0.0230477
														3.6476	0.031326		0.78125	0.020645		3.97348	0.0232077
														3.9787	0.02707		0.78125	0.021026		3.97832	0.0232213
														3.64765	0.029449		0.78125	0.021408		3.97842	0.023043
														3.6476	0.03183		0.78125	0.021789		3.95818	0.02335
														3.9795	0.027572		0.78125	0.022171		3.96303	0.023339
														3.6476	0.029953		0.8789	0.020614		3.98343	0.0231983
														3.6476	0.032319		0.6836	0.022949		3.9784	0.023023
														3.64685	0.034714		0.8789	0.021377		3.97318	0.0233977
														3.9795	0.030457		0.6836	0.023712		3.98367	0.022864
														3.64765	0.032836		0.78125	0.024093		3.91737	0.0239613
														3.6476	0.035217		0.78125	0.024475		4.00515	0.0231993
														3.9787	0.03096		0.78125	0.024856		3.97737	0.0233423
														3.64765	0.03334		0.8789	0.023285		3.96195	0.023395
														3.6476	0.035721		0.78125	0.023666		3.99763	0.023
														3.9795	0.031463		0.6836	0.026001		3.97678	0.022941
														3.6476	0.033844		0.8789	0.024429		3.95618	0.02307
														3.6476	0.036209		0.8789	0.022858		3.9817	0.0235063
														3.97875	0.031967		0.78125	0.023239		3.96118	0.023391
														3.6476	0.034348		0.78125	0.02362		3.9867	0.0230163
														3.9795	0.03009		0.78125	0.024002		3.99178	0.0229233
														3.6476	0.032471		0.78125	0.024399		3.9257	0.0235567
														3.64685	0.034851		0.78125	0.02478		3.96637	0.023561
														3.9795	0.030594		0.8789	0.023209		4.01238	0.0232467
														3.6476	0.032975		0.78125	0.02359		3.93273	0.023799
														3.64765	0.035354		0.8789	0.022019		3.99398	0.0233493
														3.9787	0.031113		0.78125	0.0224		3.98047	0.0233557
														3.64765	0.033477		0.78125	0.022781		3.97542	0.0232613
														3.97945	0.029221		0.8789	0.02121		3.9855	0.022872
														3.64765	0.031601		0.78125	0.021591		3.93967	0.023725
														3.6476	0.033981		0.78125	0.021973		3.99063	0.023433
														3.9787	0.02974		0.78125	0.022354		3.97543	0.0234427
														3.64765	0.032104		0.78125	0.022736		3.96515	0.0232557
														3.9795	0.027847		0.78125	0.023117		3.95505	0.023563
														3.6476	0.030228		0.78125	0.023499		3.57248	0.0204513
														3.6476	0.032608		0.8789	0.02208		1.54467	0.013782
														3.97875	0.028366		0.78125	0.02266		1.02425	0.0147317
														3.6476	0.030731		0.78125	0.023224		1.26358	0.015736
														3.6476	0.033112		0.78125	0.023804		1.33472	0.0146457
														3.97875	0.028869		0.78125	0.024369		1.2992	0.015481
														3.6476	0.03125		0.87895	0.022979		1.36528	0.014319
														3.6476	0.033631		0.78125	0.023559		1.31443	0.0154263
														3.64765	0.035995		0.78125	0.024124		1.33475	0.014837
														3.9795	0.031738		0.8789	0.02275		1.32968	0.0153007
														3.6476	0.034118		0.78125	0.023315		1.37547	0.014904
														3.6476	0.036499		0.8789	0.021942		1.30933	0.0151777
														3.97875	0.032257		0.78125	0.022506		1.36533	0.0148213
														3.6476	0.034622		0.8789	0.021118		1.32963	0.0152567
														3.9795	0.030365		0.78125	0.021698		1.30433	0.0153357
														3.6476	0.032745		0.8789	0.020309		1.36525	0.0154627
														3.64685	0.035141		0.78125	0.020889		1.33987	0.0154977
														3.9795	0.030884		0.78125	0.021454		1.33983	0.015894
														3.6476	0.033249		0.8789	0.020065		1.33988	0.0158817
														3.97875	0.029007		0.78125	0.020645		1.34993	0.0157987
														3.6476	0.031387		0.78125	0.02121		1.36035	0.015181
														3.9795	0.02713		0.78125	0.02179		1.29397	0.0162007
														3.6476	0.029511		0.78125	0.022354		1.35017	0.0162697
														3.6476	0.031876		0.8789	0.020966		1.37028	0.0160583
														3.97875	0.027634		0.78125	0.021546		1.32965	0.0161463
														3.6476	0.030014		0.78125	0.02211		1.35013	0.015898
														3.64765	0.032394		0.8789	0.020737		1.33977	0.015918
														3.97945	0.028138		0.78125	0.021302		1.35005	0.0154437
														3.64765	0.030502		0.6836	0.023834		1.36018	0.016073
														3.6476	0.032883		0.8789	0.022446		1.3093	0.0162643
														3.9787	0.028641		0.78125	0.023011		1.32972	0.0162783
														3.64765	0.031021		0.78125	0.02359		1.3704	0.0161847
														3.6476	0.033402		0.87895	0.022201		1.33982	0.0161707
														3.97875	0.029144		0.78125	0.022781		1.31958	0.0162633
														3.6476	0.031525		0.78125	0.023345		1.36522	0.0162033
														3.6476	0.033905		0.8789	0.021957		1.37037	0.0160227
														3.9795	0.029648		0.78125	0.022537		1.31447	0.0165467
														3.6476	0.032028		0.78125	0.023101		1.32457	0.0168773
														3.64765	0.034393		0.78125	0.023681		1.40605	0.0157953
														3.9787	0.030151		0.78125	0.024246		1.29912	0.0165537
														3.6476	0.032532		0.78125	0.02481		1.31948	0.0170957
														3.64765	0.034912		0.78125	0.02539		1.36018	0.0167517
														3.9795	0.030654		0.78125	0.025955		1.37033	0.0162607
														3.6476	0.03302		0.8789	0.024582		1.33478	0.0167047
														3.9787	0.028778		0.78125	0.025146		1.32967	0.0168317
														3.64765	0.031158		0.78125	0.025726		1.37543	0.016898
														3.6476	0.033539		0.8789	0.024338		1.35522	0.01601
														3.9787	0.029297		0.78125	0.024902		1.34487	0.0161933
														3.64765	0.031662		0.78125	0.025482		1.31953	0.0165957
														3.6476	0.034042		0.8789	0.024094		1.34488	0.016444
														3.9795	0.029785		0.78125	0.024673		1.37543	0.0164693
														3.6476	0.032166		0.78125	0.025238		1.3043	0.016698
														3.97875	0.027923		0.78125	0.025803		1.37033	0.016782
														3.6476	0.030289		0.6836	0.028335		1.3602	0.0162003
														3.6476	0.032669		0.8789	0.026947		1.192	0.0207383
														3.9795	0.028412		0.78125	0.027527		1.74233	0.0215767
														3.6476	0.030793		0.8789	0.026138		1.7881	0.0217167
														3.97875	0.02655		0.78125	0.026703		1.80848	0.0216537
														3.6476	0.028916		0.78125	0.027283		1.75768	0.0222163
														3.64765	0.031295		0.78125	0.027847		1.82228	0.022263
														3.97945	0.027039		0.8789	0.026474		1.77107	0.0228093
														3.64685	0.029435		0.78125	0.027039		1.79145	0.023224
														3.64765	0.031814		0.78125	0.027619		1.7913	0.0233137
														3.97945	0.027543		0.8789	0.02623		1.82697	0.0234737
														3.64765	0.029922		0.78125	0.026795		1.8321	0.0229367
														3.6476	0.032303		0.87895	0.025421		1.76595	0.023372
														3.6476	0.034684		0.68355	0.027939		1.827	0.0232877
														3.97875	0.030441		0.87895	0.026565		1.80148	0.0231603
														3.6476	0.032807		0.8789	0.025177		1.77103	0.0240477
														3.6476	0.035187		0.78125	0.025741		1.83193	0.023513
														3.9795	0.03093		0.8789	0.024368		1.79647	0.0235883
														3.64765	0.033309		0.78125	0.024933		1.81177	0.023559
														3.64685	0.035705		0.6836	0.027465		1.78625	0.023747
														3.97945	0.031433		0.8789	0.026077		1.83212	0.0236047
														3.64765	0.033813		0.8789	0.024689		1.78572	0.0241967
														3.9787	0.029572		0.78125	0.025268		1.81125	0.023875
														3.64765	0.031951		0.78125	0.025833		1.81622	0.0235197
														3.6476	0.034332		0.8789	0.02446		1.78575	0.0240527
														3.9795	0.030059		0.8789	0.023071		1.83155	0.0239253
														3.6476	0.03244		0.78125	0.023651		1.79083	0.0238543
														3.9787	0.028199		0.8789	0.022263		1.81112	0.0238937
														3.64765	0.030578		0.78125	0.022827		1.78063	0.0242913
														3.6476	0.032959		0.8789	0.021454		1.8212	0.0242693
														3.9795	0.028686		0.78125	0.022019		1.80622	0.024147
														3.6476	0.031067		0.87895	0.020645		1.83647	0.023828
														3.6476	0.033448		0.78125	0.021209		1.82103	0.023715
														3.97875	0.029205		0.8789	0.019821		1.80392	0.0235603
														3.6476	0.031586		0.6836	0.022354		1.80902	0.0238697
														3.64765	0.03395		0.8789	0.020965		1.80897	0.023592
														3.9787	0.029709		0.8789	0.019592		1.7937	0.0238643
														3.6476	0.03209		0.78125	0.020157		1.7938	0.024055
														3.9795	0.027832		0.8789	0.018768		1.79877	0.0242013
														3.64765	0.030212		0.78125	0.019348		1.81407	0.0242417
														3.6476	0.032577		0.78125	0.019913		1.81405	0.0238807
														3.9787	0.028336		0.78125	0.020492		1.82407	0.0238597
														3.64765	0.030716		0.78125	0.021057		1.7988	0.0240683
														3.6476	0.033096		0.6836	0.02359		1.79385	0.0241087
														3.9795	0.028824		0.8789	0.022201		1.81398	0.024151
														3.6476	0.031204		0.8789	0.020813		1.81915	0.023966
														3.64685	0.0336		0.78125	0.021393		1.7988	0.024095
														3.6476	0.035981		0.78125	0.021957		1.81405	0.0239873
														3.9795	0.031723		0.78125	0.022537		1.814	0.0241507
														3.6476	0.034089		0.8789	0.021149		1.7632	0.024602
														3.64765	0.036468		0.78125	0.021713		1.85983	0.0238983
														3.9787	0.032227		0.6836	0.024246		1.81903	0.0236387
														3.64765	0.034606		0.8789	0.022858		1.7632	0.0245057
														3.97945	0.03035		0.78125	0.023438		1.8449	0.0237297
														3.64765	0.032714		0.8789	0.021942		2.44738	0.02625
														3.9787	0.028473		0.78125	0.022324		3.5789	0.0255783
														3.64765	0.030853		0.78125	0.022705		3.69065	0.0251163
														3.6476	0.033233		0.78125	0.023087		3.68032	0.0254003
														3.9795	0.028976		0.8789	0.021515		3.68053	0.025692
														3.6476	0.031341		0.6836	0.02385		3.7009	0.0253127
														3.9787	0.0271		0.8789	0.022278		3.68033	0.0255113
														3.64765	0.02948		0.87895	0.020706		3.6906	0.0256857
														3.6476	0.03186		0.78125	0.021087		3.66512	0.026217
														3.97875	0.027618		0.78125	0.021469		3.71492	0.0254737
														3.6476	0.029983		0.68355	0.023804		3.6683	0.02622
														3.6476	0.032364		0.87895	0.022232		3.70907	0.0256863
														3.6476	0.034745		0.8789	0.02066		3.66853	0.0259463
														3.9795	0.030487		0.78125	0.021057		3.70895	0.0259077
														3.64765	0.032867		0.78125	0.021438		3.69393	0.0255953
														3.6476	0.035232		0.78125	0.02182		3.67353	0.0260337
														3.9787	0.030991		0.8789	0.020248		3.72345	0.02526
														3.64765	0.033371		0.6836	0.022583		3.6969	0.0252973
														3.6476	0.035751		0.8789	0.021011		3.64095	0.0263717
														3.9795	0.031494		0.78125	0.021393		3.69175	0.026218
														3.64685	0.033874		0.78125	0.021774		3.69697	0.0260807
														3.9795	0.029617		0.78125	0.022156		3.68675	0.0261313
														3.6476	0.031998		0.6836	0.02449		3.71718	0.0257373
														3.6476	0.034378		0.8789	0.022918		3.70205	0.0254007
														3.97875	0.030136		0.8789	0.021347		3.6359	0.0266837
														3.6476	0.032501		0.78125	0.021728		3.71727	0.0259947
														3.6476	0.034882		0.78125	0.02211		3.6917	0.0259917
														3.9795	0.030625		0.6836	0.02446		3.6811	0.026258
														3.6476	0.033005		0.8789	0.022888		3.67532	0.026512
														3.64765	0.035385		0.78125	0.02327		3.69568	0.0264267
														3.9787	0.031128		0.78125	0.023651		3.70072	0.02624
														3.64765	0.033508		0.78125	0.024032		3.6956	0.0261557
														3.97945	0.029251		0.78125	0.024414		3.69567	0.0260953
														3.64765	0.031631		0.8789	0.022842		3.6906	0.0260853
														3.64685	0.034027		0.8789	0.021271		3.67518	0.026454
														3.9795	0.029754		0.78125	0.021652		3.66513	0.0269327
														3.6476	0.032135		0.78125	0.022034		3.6934	0.0268943
														3.9787	0.027893		0.6836	0.024368		3.73398	0.0260427
														3.64765	0.030273		0.8789	0.022797		3.66845	0.0264997
														3.6476	0.032654		0.78125	0.023178		3.69933	0.026389
														3.9795	0.028381		0.78125	0.02356		3.70948	0.0259787
														3.6476	0.030762		0.6836	0.025894		3.70298	0.0257577
														3.6476	0.033142		0.97655	0.022385		3.65555	0.026528
														3.97875	0.0289		0.6836	0.024719		3.67075	0.0268767
														3.6476	0.031281		0.78125	0.025101		3.7061	0.0265877
														3.6476	0.033646		0.78125	0.025482		3.69613	0.026486
														3.9795	0.029389		0.78125	0.025864		3.69598	0.026394
														3.64765	0.031768		0.8789	0.024292		3.70123	0.0261967
														3.64685	0.034164		0.78125	0.024674		3.66622	0.0267
														3.97945	0.029908		0.78125	0.025055		3.70697	0.026419
														3.64765	0.032272		0.6836	0.02739		3.68657	0.0264843
														3.6476	0.034653		0.8789	0.025818		3.6917	0.026508
														3.97875	0.03041		0.6836	0.028153		3.64108	0.0262023
														3.6476	0.032837		0.8789	0.026688		2.54988	0.020977
														3.9795	0.028686		0.78125	0.027283		0.981933	0.019952
														3.6476	0.031174		0.78125	0.027878		0.8452	0.0200687
														3.6476	0.033661		0.78125	0.028473		0.900983	0.0192493
														3.97875	0.02951		0.6836	0.031021		0.89075	0.0192613
														3.6476	0.031998		0.8789	0.029663		0.895983	0.0190267
														3.9795	0.027847		0.8789	0.028305		0.875367	0.019713
														3.6476	0.030335		0.78125	0.028901		0.906	0.0196263
														3.97875	0.026199		0.78125	0.029496		0.951717	0.0189447
														3.6476	0.028671		0.87895	0.028121		0.900983	0.0193213
														3.9795	0.024521		0.78125	0.028717		0.89595	0.0190447
														3.6476	0.027008		0.78125	0.029312		0.931283	0.0189593
														3.64685	0.029511		0.78125	0.029907		0.900867	0.019304
														3.9795	0.025345		0.8789	0.028549		0.900983	0.018925
														3.6476	0.027832		0.78125	0.029144		0.885	0.0195983
														3.6476	0.03032		0.78125	0.029739		0.955867	0.0190633
														3.97875	0.026184		0.78125	0.030334		0.894967	0.0192227
														3.6476	0.028672		0.8789	0.028976		0.894883	0.0194683
														3.64765	0.031143		0.78125	0.029571		0.94575	0.0188803
														3.97945	0.026993		0.78125	0.030166		0.8746	0.0191223
														3.64765	0.02948		0.8789	0.028808		0.9407	0.018729
														3.6476	0.031967		0.78125	0.029388		0.920217	0.018989
														3.97875	0.027816		0.6836	0.031936		0.910233	0.018429
														3.6476	0.030304		0.8789	0.030578		0.894867	0.018728
														3.9795	0.026153		0.8789	0.029221		0.935667	0.0183757
														3.6476	0.028641		0.6836	0.031769		0.884617	0.0190177
														3.64685	0.031143		0.8789	0.030411		0.9001	0.018922
														3.9795	0.026977		0.78125	0.031006		0.920283	0.0188767
														3.6476	0.029465		0.78125	0.031601		0.905167	0.018985
														3.6476	0.031952		0.78125	0.032196		0.930383	0.0187323
														3.64765	0.034439		0.8789	0.030838		0.879783	0.019212
														3.9787	0.030304		0.8789	0.02948		0.894867	0.0192253
														3.64765	0.032775		0.78125	0.03006		0.925267	0.019156
														3.6476	0.035263		0.78125	0.030655		0.930583	0.0189537
														3.9795	0.031112		0.8789	0.029297		0.930467	0.018477
														3.6476	0.0336		0.78125	0.029892		0.894967	0.0188643
														3.9787	0.02945		0.87895	0.028533		0.91	0.018787
														3.64765	0.031936		0.78125	0.029129		0.935633	0.0185237
														3.9795	0.027786		0.78125	0.029724		0.9101	0.018348
														3.6476	0.030273		0.8789	0.028366		0.9051	0.018573
														3.9787	0.026139		0.78125	0.028961		0.894917	0.019162
														3.64765	0.02861		0.78125	0.029556		0.9101	0.018974
														3.6476	0.031097		0.8789	0.028198		0.894967	0.0191087
														3.97875	0.026962		0.78125	0.028778		0.940683	0.0184073
														3.6476	0.029449		0.6836	0.031326		0.884733	0.019003
														3.6476	0.031921		0.8789	0.029968		0.925383	0.018468
														3.9795	0.027771		0.8789	0.02861		0.920283	0.0186863
														3.6476	0.030258		0.78125	0.029205		0.879667	0.019078
														3.6476	0.032746		0.78125	0.0298		0.930567	0.018591
														3.97875	0.02861		0.8789	0.028442		0.930383	0.0188337
														3.6476	0.031083		0.78125	0.029037		0.874633	0.0191647
														3.64765	0.033569		0.8789	0.02768		0.920183	0.0191543
														3.97945	0.029419		0.6836	0.030228		0.9557	0.018451
														3.64765	0.031845		0.8789	0.028854		0.752333	0.0175367
														3.64685	0.03424		0.78125	0.029419		0.604333	0.01661
														3.9795	0.029983		0.8789	0.028046		0.599383	0.016133
														3.6476	0.032364		0.8789	0.026657		0.62475	0.015599
														3.9787	0.028122		0.6836	0.02919		0.62985	0.0161303
														3.64765	0.030487		0.8789	0.027802		0.65025	0.0155173
														3.6476	0.032867		0.78125	0.028366		0.675667	0.0154843
														3.9795	0.02861		0.78125	0.028946		0.639917	0.0158063
														3.6476	0.030991		0.87895	0.027557		0.66555	0.0150307
														3.6476	0.033371		0.8789	0.026184		0.650117	0.015342
														3.97875	0.029114		0.78125	0.026748		0.635083	0.0155023
														3.6476	0.031494		0.78125	0.027313		0.690817	0.0146903
														3.6476	0.033875		0.78125	0.027893		0.66045	0.0148333
														3.9795	0.029618		0.8789	0.026504		0.63495	0.014952
														3.64765	0.031997		0.6836	0.029037		0.670417	0.0151737
														3.9787	0.027741		0.8789	0.027649		0.650267	0.015015
														3.6476	0.030121		0.78125	0.028229		0.680417	0.0146257
														3.64765	0.032501		0.6836	0.030746		0.6602	0.0145837
														3.9787	0.02826		0.78125	0.031311		0.634667	0.01494
														3.64765	0.030639		0.78125	0.03189		0.675333	0.0148493
														3.97945	0.026368		0.8789	0.030502		0.61925	0.015542
														3.64765	0.028747		0.6836	0.033035		0.700617	0.015034
														3.6476	0.031128		0.8789	0.031646		0.639433	0.0157753
														3.97875	0.026886		0.78125	0.032211		0.64475	0.015322
[truncated: 65,683 more rows]

## Sheet: Dosimetric accuracy_ArcCHECK
		Passing rates (%)
Trajectory	Patients No.	3%/3 mm	3%/1 mm	5%/1 mm
1	1	94.6	90.4	98
	2	96.6	93.5	99
	3	96.2	92.5	96.8
	4	95.9	92.3	99.3
	5	96.2	90.3	98.3
	C-Shape	97.5	94.3	98
2	1	93.9	90.2	98.2
	2	97	93.1	98.5
	3	96.1	93.7	98.3
	4	96.7	90.6	98.2
	5	95.6	88.6	97.7
	C-Shape	98.6	93.6	99.1
3	1	95.6	94.3	98.7
	2	96.1	91.9	99
	3	95.775	91.15	98.4
	4	96.3	90.7	99.3
	5	95.1	87.7	96.6
	C-Shape	98.5	95.6	99.2
4	1	94.4	91.5	98.3
	2	96.6	93.4	99.1
	3	96.9	93.5	98.9
	4	98.6	94.4	98.3
	5	95.8	88.3	98
	C-Shape	99.6	97.2	99.6
5	1	94	90	97.7
	2	95.9	92.8	97.9
	3	95.95	91.75	97.75
	4	97.4	91.7	98.5
	5	96.5	92.5	96.9
	C-Shape	98.3	95.5	99
6	1	95.4	93.4	98.2
	2	95.5	89.4	96.1
	3	98.1	91.8	98.3
	4	95.7	89	97.3
	5	94.6	89.8	97.5
	C-Shape	98.1	93.6	98.9
7	1	95.5	92.5	98.2
	2	95.5	89	95.7
	3	97.6	91.3	98.7
	4	94.9	90.3	97.4
	5	95.7	91	96.1
	C-Shape	99.2	95.7	99.5
